# Supplementary material for: EMTome: a resource for pan-cancer analysis of epithelial-mesenchymal transition genes and signatures
Source: Br J Cancer. 2020 Dec 10;124(1):259–69. doi: 10.1038/s41416-020-01178-9 (PMC7782839; doi:10.1038/s41416-020-01178-9)
Supplement: Supplementary file 1 — Dataset 1 [file 41416_2020_1178_MOESM1_ESM.xlsx]

## Sheet: Table-1a
Sr	Signature	SignatureName	Description	PMID	DataSource	CancerType	SignatureLevel	Number of Genes
1	Aiello et al.2018	EMT-related genes in pancreatic adenocarcinoma	EMT-related genes that were identified to be altered during EMT induction in PAAD cell lines	29920274	RNAseq	Pancreatic cancer	gene	22
2	Alsuliman et al.2015	17 EMT signature genes	Bidirectional crosstalk between PD-L1 expression and epithelial to mesenchymal transition	26245467	Microarray	Breast Cancer	gene	17
3	Andarawewa et al.2007	Gene expression profile EMT signature of IR and TGFbeta treated	Demonstrated that IR sensitizes human mammary epithelial cells(HMEC) to undergo TGFbeta mediated EMT	17875706	Microarray	Human mammary epithelial cells	gene	49
4	Becker-Santos et al.2012	The EMT transcript signature in human prostatic epithelial cells (PrEC)	The EMT transcript signature in human prostatic epithelial cells (PrEC) were exemplified by suppressed levels of the epithelial markers, elevated levels of the mesenchymal markers and elevated levels of the EMT transcriptional regulators	23027626	Microarray	Prostate Cancer	gene	78
5	Berardi et al.2015	ATRA treatment modulated EMT signature	ATRA treatment modulates a set of genes related to EMT, resulting in distinct gene expression signatures for the LEP or MEP subpopulations	26044847	qPCR	Breast cancer	gene	27
6	Budinska et al.2013	EMT/ Stroma Gene Signature Colorectal Samples (n= 1113)	EMT/ Stroma Gene Signature Colorectal Samples (n= 1113)	23836465	microarray	Colorectal cancer	gene	33
7	Byers et al.2013	EMT- Gene Signature Predict Resistance to EGFR and PI3K Inhibitors	An EMT- Gene Signature Predicts Resistance to EGFR and PI3K Inhibitors and Identifies Axl as a Therapeutic Target for Overcoming EGFR Inhibitor Resistance	23091115	Microarray	Non-small cell lung carcer	gene	76
8	Cao et al.2020	Prognostic EMT-related gene signature in bladder cancer	Prognostic EMT-related gene signature in bladder cancer	31657881	Microarray	Bladder cancer	gene	7
9	Castilla et al.2011	MicroRNA signatues associated to EMT in human carcinosarcomas	MicroRNA signatues associated to EMT in human carcinosarcomas were analyzed and their relationships with EMT markers and repressors of E-cadherin transcription determined. In human ECS, the dynamics of trancriptonal repressors of E-cadherin and microRNAS involve EMT-activation and stemness maintenance.	21125666	qRT-PCR/IHC	Endometrial Carcinosarcoma	gene	25
10	Chae et al.2018	Comparison of EMT-related genes and T-cell infiltration in non-small cell lung cancer	Epithelial-mesenchymal transition (EMT) signature is inversely associated with T-cell infiltration in non-small cell lung cancer (NSCLC)	29440769	RNAseq	Non-small cell lung carcer	gene	16
11	Chen et al.2013	Heterogeneous expression profiles of EMT-related and other genes among CTCs, Human Patients (n=9)	Heterogeneous expression profiles of EMT-related and other genes among CTCs. RNA from CTCs was subjected to microfluidics based single-cell qRT-PCR analysis using a BioMark HD system	23280481	Single Cell Microfluidics	Prostate Cancer	gene	49
12	Cheng et al.2014	A signature of EM plasticity and stromal activation in primary tumor	This signature correlated with gene expression alterations in the adjacent tumor stroma and describes a process of epithelial to mesenchymal transition (EMT) and tumor-stroma interactions.	25060555	Microarray	Breast Cancer	gene	51
13	Choi et al.2010	A cell line-derived EMT signature	A cell line-derived EMT signature comprising of 200 genes was generated by supervised comparision of epithelial and mesenchymal breast cancer cell lines.	20215510	Microarray	Breast Cancer	gene	200
14	Choi et al.2017	TWIST-induced EMT in HMECs	TWIST-induced EMT triggers alterations in chromatin	29228692	Microarray	HMECs cells	gene	18
15	Chung et al.2006	Gene expression signature of EMT genes deregulated in high risk HNSCC	Gene expression profiles identify epithelial-to-mesenchymal transition and activation of nuclear factor-kappaB signaling as characteristics of a high-risk head and neck squamous cell carcinoma	16912200	Microarray	Head and Neck Cancer	gene	31
16	Chung Jin-Haeng et al.2011	EMT in acquired resistance to EGFR-TKIs	In a cell line resistant to EGFR-TKIs, the EMT-related gene expression was evaluted and shown as a plausible mechanism of acquired resistance to EGFR-TKIs.	21168239	Microarray	Lung Cancer	gene	13
17	Cieslik et al.2013	EMT-Signature from a manual search of recent literature	List of genes associated with EMT-Signature from a manual search of recent literature	24004852	Literature	Non-small cell lung carcer	gene	141
18	Creighton et al.2009	EMT profile in CD44(+)/CD24(-/low)-MS and claudin-low signatures	Tumor cells surviving after endocrine therapy(letrozole) or chemotherapy(docetaxel), had a pronounced CD44+/CD24-/low-mammosphere signaure and also had an increased expression of mesenchymal markers observed during EMT	19666588	Microarray	Breast Cancer	gene	15
19	Cristescu et al.2015	EMT signature in gastric cancer	EMT signature in gastric cancer	25894828	Microarray	Gastric cancer	gene	310
20	Cursons et al.2015	EGF- and/or hypoxia-induced EMT (MDA-MB-468, PMC42-ET, PMC42-LA)	EGF- and/or hypoxia-induced EMT (MDA-MB-468, PMC42-ET, PMC42-LA)	25975820	RNAseq	Breast cancer	gene	206
21	Deka et al.2010	Transcriptional regulators and functional markers that are involved in EMT	Bcl9/Bcl9l are critical for Wnt-mediated regulation of stem cell traits in colon epithelium and adenocarcinomas	20682801	Microarray	Colon cancer	gene	14
22	Deng et al.2019	WISP1 induced an EMT gene signature	WISP1 induced an EMT gene signature in mouse/human melanoma cells	30723155	real-time qPCR	Melanoma	gene	8
23	Doherty et al.2017	Interferon-stimulated genes are downregulated in EMT	E-M/CSC plasticity in TNBC correlates with a repressed interferon/STAT gene signature	29229854	Microarray	Triple Negative Breast cancer	gene	24
24	Du et al.2016	TGFB- and OSM-induced EMT (H358, MCF10A)	TGFB- and OSM-induced EMT (H358, MCF10A)	27318801	Microarray	Lung/Breast cancer	gene	566
25	Ekanem et al.2019	EMT associated 3-gene signature	EMT associated 3-gene signature	31060254	Western blot	Prostate cancer	gene	3
26	Fardin et al.2009	Induction of EMT and vasculogenesis in the lenses of Dbl oncogene transgenic mice	Transcriptional profile induced by Dbl in the lenses of 2 days, 2 weeks and 6 weeks old transgenic mice was defined and modulation of genes promoting EMT was observed.	19759912	Microarray	Onco-Dbl transgenic mice	gene	20
27	Foroutan et al.2017	A Transcriptional Program for Detecting TGFbeta-Induced EMT in Cancer	TGFbeta-induced EMT signature	28119430	Microarray	Pan-cancer	gene	301
28	Gordian et al.2019	TGFbeta-EMT signature	Transforming growth factor TGFbeta-induced epithelial-to-mesenchymal signature predicts metastasis-free survival in non-small cell lung cancer	30783512	Microarray	Non-small cell lung carcer	gene	77
29	Gotzmann et al.2006	Induction of hepatocellular EMT	TGF-beta treatment of hepatocytes, upregulated genes	16607286	Microarray	Hepatocellular carcinoma	gene	69
30	Groeger et al.2012	Genes up-regulated in EMT based on a meta-analysis	Meta-analysis of gene expression signatures defining the epithelial to mesenchymal transition during cancer progression	23251436	Meta-analysis	Human cancer	gene	68
31	Grosse-Wilde et al.2015	EM expression signature and stemness	Stemness of the hybrid Epithelial/Mesenchymal State in Breast Cancer	26020648	Microarray	Breast Cancer	gene	60
32	Hennessy et al.2009	Tumorigenic signature defined using CD44(+)/CD24(-) breast tumor-initiating stem cell-like cells	The relative expression of EMT related genes between 184 common breast cancers and 12 metaplastic cancers were analyzed.	19435916	Microarray	Breast Cancer(metaplastic )	gene	4
33	Higashikawa et al.2008	Sponataneous and Snail-induced EMT revealed genes with EMT phenotype	Gene expression profiling to identify genes associated with high-invasiveness in human squamous cell carcinoma with epithelial-to-mesenchymal transition	18329791	Microarray	Squamous cell carcinoma	gene	47
34	Hollern et al.2018	Predictive gene signatures that identify specific histological mouse mammary tumor subtypes	Gene signature across human cancers	29346386	Microarray	Pan-cancer	gene	263
35	Huang et al.2013	33-gene EMT Signature in Ovarian Cancer cohort	33-gene EMT Signature can sub-classify an Ovarian Cancer cohort into four EMT States correlating with progression-free survival (PFS). 60 human tumour cell line (NCI60)	24201814	microarray	Ovarian cancer	gene	33
36	Huang et al.2015	Mesenchymal Signature genes	six mesenchymal signature genes (CD99L2, EMP3, ITGA5, SYDE1, VIM, ZEB1)	26061747	siRNA	Ovarian cancer	gene	6
37	Hussey et al.2012	Establishment of a TGFbeta-Induced Post-Transcriptional EMT Gene Signature	Establishment of a TGFbeta-Induced Post-Transcriptional EMT Gene Signature	23285117	Microarray	NMuMG	gene	35
38	Iseri et al.2011	Multidrug resistant MCF-7 associated EMT	This study demonstrates alterations in expression levels of several genes related to epithelial-mesenchymal transition (EMT) in paclitaxel, docetaxel, and doxorubicin resistant MCF-7 cells.	21177063	Microarray	Breast Cancer	gene	15
39	Javaid et al.2015	26-gene EMT RNA signature	MAPK7 Regulates EMT Features and Modulates the Generation of CTCs	25678598	shRNA library screen	Breast Cancer	gene	26
40	Jordan et al.2013	EMT gene signature shared between epithelial stem cells developmentally entering EMT and Claudin-low breast cancer cells	EMT gene signature shared between epithelial stem cells developmentally entering EMT and Claudin-low breast cancer cells	23716599	Microarray	Breast Cancer	gene	138
41	Joyce et al.2009	Caco cell line expressing Ha-RasV12(Caco-H) with stong EMT phenotype	Caco cell line expressing Ha-RasV12(Caco-H) was shown to have a stong EMT phenotype with a number of known EMT genes that were differentially expressed.	19340593	Microarray	Colorectal cancer	gene	80
42	Kandimalla et al.2019	EMT-associated prognostic gene-expression signature	Signature of N6-methyladenosine regulators	31069256	RNAseq/Array	Pan-cancer	gene	11
43	Kim et al.2015	EMT-related gene signatures in TNBC	TGF-b1 and b2 expression levels are higher in TNBC cells than in non-TNBC cells	26088755	qPCR	Triple Negative Breast cancer	gene	7
44	Klarmann et al.2009	EMT signature in Invasive prostate cancer	Gene expression analysis of invasive prostate cancer cells displayed an EMT signature	19221883	Microarray	prostate cancer	gene	21
45	Koplev et al.2018	Pan-cancer EMT signature	Performed bi-modial coupling between Transcriptomic and RPPA datasets to identfiy EMT related genes	29293502	RNAseq	Pan-cancer	gene	215
46	Lee at al.2017	Mesenchymal subtype gene signature for clinical application in gastric cancer	NanoString-based 71-gene signature for mesenchymal subtype	29029513	Microarray	Gastric cancer	gene	71
47	Liang et al.2015	EMT-TFs, mesenchymal and Epithelial	EMT-TFs (SNAI1, SNAI2, ZEB1 and ZEB2) and mesenchymal markers CDH2 and Vimentin, Epithelial (E-cadherin)	26181204	qPCR analyses	Non-small cell lung carcer	gene	7
48	Liang et al.2018	Differentially expressed EMT genes in clear-cell rennal cell carcinoma	A total of 357 genes were included, and 23 of them that were upregulated and correlated with prognosis were analysed further as core EMT genes in ccRCC.	29700419	RNAseq	Kidney cancer	gene	100
49	Loboda et al.2011	The EMT signature was derived from a microarray dataset with 93 lung cancer cell lines	The EMT signature was derived from a microarray dataset with 93 lung cancer cell lines by performing a t-test comparing cell lines exhibiting mesenchymal-like gene expression pattern (high levels of VIM and low levels of CDH1) vs. cell lines with epithelial-like gene expression pattern (low levels of VIM and high levels of CDH1)	21251323	Microarray	Lung cancer	gene	310
50	Mak et el.2016	A Patient-Derived, Pan-Cancer EMT Signature	Signature Identifies Global Molecular Alterations and Immune Target Enrichment Following Epithelial-to-Mesenchymal Transition	26420858	Microarray	Pan-cancer	gene	77
51	Marchini et al.2012	EMT by transforming growth factor (TGF)-beta pathway	Identified a resistance signature indicative of the activation of epithelial to mesenchymal transition (EMT) by transforming growth factor (TGF)-beta pathway, comparing the molecular profiles of 23 tumour biopsies of stage III‚ÄìIV (training set) at primary surgery, before chemotherapy	22897840	Microarray	Ovarian cancer	gene	29
52	Mathews et al.2010	Aggressive tumor cells displaying EMT profile	Aggressive tumor cells displaying stem-like genomic signature and having a classic pattern EMT profile were investigated for epigenitic regulation	20929579	MeDIP(Methylated DNA with immunoprecipitation) array	Prostate Cancer	gene	24
53	Mlcochova et al.2016	EMT-associated microRNA/mRNA signature in clear-cell renal cell carcinoma	EMT-based stage-independent prognostic scoring system enabling identification of ccRCC patients at high-risk of cancer-related death	27549611	miRNA/mRNA	Kidney cancer	gene	39
54	Moor et al.2015	BCL9/9L-dependent gene signature derived from independent mouse colorectal cancer	BCL9/9L-dependent gene signature derived from independent mouse colorectal cancer (CRC) models	26844272	RNAseq	Colorectal cancer	gene	5
55	MsigDB v7.0	Molecular signatures database EMT hallmark gene set	Hallmark epithelial mesenchymal transition genes defining epithelial-mesenchymal transition, as in wound healing, fibrosis and metastasis.	26771021	Microarray	Pan-cancer	gene	200
56	Pitts et al.2013	EMT signature was associated with sensitivity to PAK inhibitor PF-03758309	EMT signature was associated with sensitivity to PAK inhibitor PF-03758309	23543898	RT-PCR	Colorectal cancer	gene	9
57	Puram et al.2017	Common identified partial EMT genes in head and neck cancers	Stromal interactions and a p-EMT program associated with metastasis	29198524	Single cell RNA seq	Head and Neck Cancer	gene	15
58	Reka et al.2014	97-gene EMT-associated secretory phenotype	EMT-associated secretory phenotype (EASP)	24510113	RSF analysis	Lung adenocarcinoma	gene	97
59	Remsik et al.2018	EMT associated 10-molecule surface signature	Plasticity and intratumoural heterogeneity of cell surface antigen expression in breast cancer	29462126	Antibody-based cell surface screening and flow cytometry	Breast Cancer	gene	10
60	Rokavec et al.2017	Pan-cancer EMT-signature	Pan-cancer EMT-signature	28680090	Microarray	Human cancer	gene	20
61	Roudi et al.2016	Lung adenocarcinoma spheroid cells derived signature	The embryonic stem-like signature and epithelial-mesenchymal transition features	27048287	Microarray	Lung adenocarcinoma	gene	17
62	Sandsmark et al.2017	Wnt and EMT combined signature in prostate cancer	Wnt5a-induced non-canonical Wnt pathway (NCWP) and EMT	28030815	Microarray	Prostate cancer	gene	15
63	Schell et al.2016	Gene Expression Signature to Optimize Prediction of Colorectal Cancer Metastasis and Outcome	PC1.EMT Epithelial-to-mesenchymal transition-based gene expression signature	26446941	Microarray	Colorectal cancer	gene	20
64	Schliekelman et al.2015	Aggressive hybrid protein signature	Aggressive hybrid protein signature	25744723	LC-MS/MS	Lung adenocarcinoma	gene	135
65	Sethi et al.2011	Molecular signature of EMT in human prostate cancer bone metastasis	EMT markers implicated in primary and bone metastasis of prostate cancer	21139809	Immunohistochemistry	Prostate Cancer	gene	6
66	Shaul et al.2014	Mesenchymal-metabolic signature	44 gene0signature, designated the mesenchymal metabolic signature (MMS)	25171410	Metabolic gene expression	High grade carcinomas	gene	44
67	Soo Min et al.2019	Network-based TGFbeta-induced EMT signature	Network-based TGF-beta-induced EMT signature	30728376	Network topology analysis	human peritoneal mesothelial cells	gene	593
68	Soundararajan et al.2015	EMT-/stem-cell markers	EMT-/stem-cell markers popularly tested for risk assessment	26123483	DMFS- and RFS analyses	Breast Cancer	gene	39
69	Stylianou et al.2019	Epithelial-mesenchymal plasticity signature	Epithelial-mesenchymal plasticity signature	30194451	Microarray	Prostate cancer	gene	41
70	Tang et al.2015	EMT markers and inducers	EMT markers (expression of vimentin, smooth muscle actin, osteonectin, and N-cadherin; loss of E-cadherin), EMT inducers (ZEB1 and CD146)	26170011	Immunohistochemistry	Triple Negative Breast cancer	gene	7
71	Taube et al.2010	Core EMT signature	Known inducers of EMT, such as Goosecoid, Snail, Twist, TGF-beta1 were over expressed along with down-regulation of E-Cadherin and a core EMT signature was generated.	20713713	Microarray	Breast Cancer	gene	247
72	Thompson et al.2020	EMT signature to immune checkpoint blockade in lung cancer	Gene signatures of EMT predict responses to immune checkpoint blockade in lung cancer	31683225	Literature	Breast Cancer	gene	12
73	Tso et al.2015	Referred as EMT inducers as molecular signatures of GSC	These markers were obtained from the analysis of 3 patient sample that resulted in 36 informative genes	26546412	Microarray	Glioblastoma	gene	6
74	Tuan et al.2014	Generic EMT signature (g=315)	A method for universal EMT scoring from cancer-specific transcriptomic EMT signatures of ovarian, breast, bladder, lung, colorectal and gastric cancer	25214461	Significance Analysis of Microarray (SAM)/Receiver Operating Characteristics (ROC) analysis	Human cancer	gene	315
75	Tun et al.2010	EMT gene expression signature of ccRCC	Gene expression profiling of early-stage ccRCC and patient-matched normal renal tissue was performed to obatain a molecular signature and a gene expression signature consistent with EMT was identified for ccRCC	20502531	DNA microarray	Clear cell renal cell carcinoma	gene	33
76	Voon et al.2013	EMT-induced stemness and tumorigenicity	Uncoupling of EGFR/ RAS and EMT Signature and the induction of plasticity reveals an involvement of distinct signaling cues, whereby the EGFR/Ras pathway specifically promotes stemness and tumorigenicity in EMT-altered GIF-14 cells	23950932	Microarray	Gastric cancer	gene	93
77	Wang et al.2017	Comparative gene co-expression network analysis of EMT reveals lung cancer progression stages	Comparative gene co-expression network analysis of epithelial to mesenchymal transition	29212455	RNAseq	Lung cancer	gene	254
78	Wang et al.2018	Compiled EMT markers to construct an unbiased EMT signature	Compiled EMT markers to construct an unbiased EMT signature	30158554	RNAseq	Urothelial cancer	gene	199
79	Warzecha et al.2010	ESRP-regulated splicing signature	An exon junction microarray was used in MDA-MB-231 mesenchymal cells and PNT2 epithelial cells to derive an ESRP-regulated alternate splicing signature to components of which could serve to charecterize EMT and serve as molecular markers.	20711167	Human exon junction array	Breast Cancer/Prostate cancer	gene	569
80	Xiong et al.2017	Esophageal cancer EMT signature	39 EMT-core genes of 185-gene signature generated by unsupervised consensus clustering of gene expression	28591712	Microarray	Esophageal squamous cell carcinoma	gene	39
81	Yauch et al.2005	Gene expression signature of EMT genes deregulated in high risk HNSCC	Gene expression profiles identify epithelial-to-mesenchymal transition and activation of nuclear factor-kappaB signaling as characteristics of a high-risk head and neck squamous cell carcinoma	16361555	Microarray	Non-small cell lung carcer	gene	6
82	Zarkoob et al.2013	Genetic signature of EMT	Identified signature for epithelial-to-mesenchymal transition in human mammary epithelial cells, and demonstrate that genes in this signature have significant overlap with genes differentially expressed in all known GBM subtypes	23734191	Microarray	Glioblastoma	gene	231
83	Zhu et al.2018	Identified GeneExpressScore genes associated with EMT in gastic cancer	A robust prognostic and predictive classifier in gastric cancer (n=30)	29957874	Microarray	Gastric cancer	gene	7

## Sheet: Table-1b
Sr	Signature	SignatureName	Description	PMID	DataSource	CancerType	SignatureLevel	number of miRNAs
1	Alwhaibi et al.2018	EMT-related miRNAs identified in prostate cancer	Akt-regulated signature microRNAs in the early and advanced PCa	30238065	Microarray	Prostate cancer	mirna	17
2	Bryant et al.2012	A microRNA gene expression signature predicts response to erlotinib in epithelial cancer cell lines and targets EMT	A microRNA gene expression signature predicts response to erlotinib in epithelial cancer cell lines and targets EMT	22045191	RT-PCR	Non-small cell lung carcer	mirna	13
3	Diaz-Martin et al.2014	EMT core miRNA signature	EMT core miRNA signature	24122292	MiRNA	Endometrial carcinosarcoma	mirna	17
4	Somarelli et al.2016	MET in Sarcomas	Mesenchymal-Epithelial Transition in Sarcomas	27402864	RNAseq	Sarcoma	mirna	3
5	Zhang et al.2018	EMT-specific miRNA signature in GBM	EMT-specific miRNA signature in GBM	29740486	Microarray	Glioblastoma	mirna	34
6	Zoni et al.2015	Signature of 30 experimentally validated miRs EMT	MicroRNA Network for TGF-Œ≤-, Notch-, and Wnt-Mediated EMT	25883651	DIANA-TarBase v6.0	Human cancer	mirna	30
