# Supplementary material for: EMTome: a resource for pan-cancer analysis of epithelial-mesenchymal transition genes and signatures
Source: Br J Cancer. 2020 Dec 10;124(1):259–69. doi: 10.1038/s41416-020-01178-9 (PMC7782839; doi:10.1038/s41416-020-01178-9)
Supplement: Supplementary file 2 — Dataset 2 [file 41416_2020_1178_MOESM2_ESM.xlsx]

## Sheet: Table-2
Sr	Gene	Type	Gene.ID	Type.of.Gene	Chr	chrStart	chrEnd	Description	Signature	Literature
1	VIM	protein-coding	7431	protein-coding	chr10	17228241	17237593	vimentin	1	1
2	CDH1	protein-coding	999	protein-coding	chr16	68737292	68835536	cadherin 1	1	1
3	FN1	protein-coding	2335	protein-coding	chr2	215360440	215436068	fibronectin 1	1	0
4	ZEB1	protein-coding	6935	protein-coding	chr10	31319216	31529804	zinc finger E-box binding homeobox 1	1	1
5	CDH2	protein-coding	1000	protein-coding	chr18	27950966	28177130	cadherin 2	1	1
6	MMP2	protein-coding	4313	protein-coding	chr16	55480533	55506691	matrix metallopeptidase 2	1	0
7	SNAI2	protein-coding	6591	protein-coding	chr8	48917598	48921429	snail family transcriptional repressor 2	1	1
8	ZEB2	protein-coding	9839	protein-coding	chr2	144384081	144520119	zinc finger E-box binding homeobox 2	1	1
9	SPARC	protein-coding	6678	protein-coding	chr5	151661096	151686915	secreted protein acidic and cysteine rich	1	0
10	SNAI1	protein-coding	6615	protein-coding	chr20	49982980	49988883	snail family transcriptional repressor 1	1	1
11	CCN2	protein-coding	1490	protein-coding	chr6	131948177	131951372	cellular communication network factor 2	1	0
12	TWIST1	protein-coding	7291	protein-coding	chr7	19115468	19117636	twist family bHLH transcription factor 1	1	1
13	CDH11	protein-coding	1009	protein-coding	chr16	64943753	65122063	cadherin 11	1	0
14	CLDN4	protein-coding	1364	protein-coding	chr7	73830863	73832693	claudin 4	1	0
15	EPCAM	protein-coding	4072	protein-coding	chr2	47369148	47387028	epithelial cell adhesion molecule	1	1
16	SERPINE1	protein-coding	5054	protein-coding	chr7	101127089	101139266	serpin family E member 1	1	0
17	TGFB1	protein-coding	7040	protein-coding	chr19	41330323	41353922	transforming growth factor beta 1	1	1
18	COL3A1	protein-coding	1281	protein-coding	chr2	188974373	189012746	collagen type III alpha 1 chain	1	0
19	ESRP1	protein-coding	54845	protein-coding	chr8	94641174	94707466	epithelial splicing regulatory protein 1	1	1
20	INHBA	protein-coding	3624	protein-coding	chr7	41685114	41703090	inhibin subunit beta A	1	0
21	PMP22	protein-coding	5376	protein-coding	chr17	15235219	15265326	peripheral myelin protein 22	1	0
22	WNT5A	protein-coding	7474	protein-coding	chr3	55465715	55481398	Wnt family member 5A	1	1
23	ST14	protein-coding	6768	protein-coding	chr11	130159782	130210362	suppression of tumorigenicity 14	1	0
24	TNC	protein-coding	3371	protein-coding	chr9	115019576	115118157	tenascin C	1	0
25	CLDN7	protein-coding	1366	protein-coding	chr17	7259903	7262478	claudin 7	1	0
26	EMP3	protein-coding	2014	protein-coding	chr19	48325552	48330553	epithelial membrane protein 3	1	0
27	FSTL1	protein-coding	11167	protein-coding	chr3	120392293	120450992	follistatin like 1	1	0
28	ITGA5	protein-coding	3678	protein-coding	chr12	54395261	54419266	integrin subunit alpha 5	1	0
29	LAMC2	protein-coding	3918	protein-coding	chr1	183186264	183241294	laminin subunit gamma 2	1	0
30	VCAN	protein-coding	1462	protein-coding	chr5	83471744	83582302	versican	1	0
31	CDH3	protein-coding	1001	protein-coding	chr16	68645310	68700292	cadherin 3	1	0
32	COL5A2	protein-coding	1290	protein-coding	chr2	189031898	189179761	collagen type V alpha 2 chain	1	0
33	DCN	protein-coding	1634	protein-coding	chr12	91143277	91178646	decorin	1	0
34	DSP	protein-coding	1832	protein-coding	chr6	7541671	7586714	desmoplakin	1	0
35	ERBB3	protein-coding	2065	protein-coding	chr12	56080025	56103507	erb-b2 receptor tyrosine kinase 3	1	0
36	POSTN	protein-coding	10631	protein-coding	chr13	37562582	37598844	periostin	1	1
37	RAB25	protein-coding	57111	protein-coding	chr1	156061160	156070504	RAB25, member RAS oncogene family	1	0
38	SPINT2	protein-coding	10653	protein-coding	chr19	38264573	38292615	serine peptidase inhibitor, Kunitz type 2	1	0
39	TGM2	protein-coding	7052	protein-coding	chr20	38127385	38166508	transglutaminase 2	1	1
40	CDS1	protein-coding	1040	protein-coding	chr4	84583127	84651334	CDP-diacylglycerol synthase 1	1	0
41	COL1A1	protein-coding	1277	protein-coding	chr17	50184096	50201639	collagen type I alpha 1 chain	1	0
42	ESRP2	protein-coding	80004	protein-coding	chr16	68229033	68236127	epithelial splicing regulatory protein 2	1	0
43	GRHL2	protein-coding	79977	protein-coding	chr8	101492439	101669724	grainyhead like transcription factor 2	1	1
44	HTRA1	protein-coding	5654	protein-coding	chr10	122461553	122514907	HtrA serine peptidase 1	1	0
45	MAP7	protein-coding	9053	protein-coding	chr6	136342281	136526710	microtubule associated protein 7	1	0
46	MMP9	protein-coding	4318	protein-coding	chr20	46008908	46016561	matrix metallopeptidase 9	1	0
47	OCLN	protein-coding	100506658	protein-coding	chr5	69492790	69558104	occludin	1	0
48	PDGFRB	protein-coding	5159	protein-coding	chr5	150113839	150155845	platelet derived growth factor receptor beta	1	0
49	PRSS8	protein-coding	5652	protein-coding	chr16	31131433	31135727	serine protease 8	1	0
50	AP1M2	protein-coding	10053	protein-coding	chr19	10572671	10587312	adaptor related protein complex 1 subunit mu 2	1	0
51	AP1S2	protein-coding	8905	protein-coding	chrX	15825806	15854813	adaptor related protein complex 1 subunit sigma 2	1	0
52	AXL	protein-coding	558	protein-coding	chr19	41219223	41261766	AXL receptor tyrosine kinase	1	1
53	CD44	protein-coding	960	protein-coding	chr11	35139171	35232402	CD44 molecule (Indian blood group)	1	1
54	COL1A2	protein-coding	1278	protein-coding	chr7	94394561	94431232	collagen type I alpha 2 chain	1	0
55	COL5A1	protein-coding	1289	protein-coding	chr9	134641805	134844842	collagen type V alpha 1 chain	1	0
56	FBN1	protein-coding	2200	protein-coding	chr15	48408306	48645788	fibrillin 1	1	0
57	FGFBP1	protein-coding	9982	protein-coding	chr4	15935577	15938740	fibroblast growth factor binding protein 1	1	0
58	FGFR1	protein-coding	2260	protein-coding	chr8	38411138	38468834	fibroblast growth factor receptor 1	1	0
59	FOXC2	protein-coding	2303	protein-coding	chr16	86566829	86569727	forkhead box C2	1	1
60	IRF6	protein-coding	3664	protein-coding	chr1	209785623	209806175	interferon regulatory factor 6	1	0
61	KRT5	protein-coding	3852	protein-coding	chr12	52514575	52520394	keratin 5	1	0
62	PCOLCE	protein-coding	5118	protein-coding	chr7	100602363	100608175	procollagen C-endopeptidase enhancer	1	0
63	S100A14	protein-coding	57402	protein-coding	chr1	153614256	153616325	S100 calcium binding protein A14	1	0
64	CLDN3	protein-coding	1365	protein-coding	chr7	73768997	73770270	claudin 3	1	1
65	COL6A1	protein-coding	1291	protein-coding	chr21	45981749	46005049	collagen type VI alpha 1 chain	1	0
66	COL6A2	protein-coding	1292	protein-coding	chr21	46098119	46129805	collagen type VI alpha 2 chain	1	0
67	FXYD3	protein-coding	5349	protein-coding	chr19	35115823	35124324	FXYD domain containing ion transport regulator 3	1	0
68	GNG11	protein-coding	2791	protein-coding	chr7	93921735	93928610	G protein subunit gamma 11	1	0
69	GREM1	protein-coding	26585	protein-coding	chr15	2236898	2263520	gremlin 1, DAN family BMP antagonist	1	0
70	IGFBP7	protein-coding	3490	protein-coding	chr4	57032238	57110385	insulin like growth factor binding protein 7	1	0
71	ITGB1	protein-coding	3688	protein-coding	chr10	32900318	32935558	integrin subunit beta 1	1	1
72	KRT19	protein-coding	3880	protein-coding	chr17	41523617	41528308	keratin 19	1	0
73	LOX	protein-coding	4015	protein-coding	chr5	122063195	122078259	lysyl oxidase	1	1
74	LOXL2	protein-coding	4017	protein-coding	chr8	23296897	23404120	lysyl oxidase like 2	1	1
75	PDGFRA	protein-coding	5156	protein-coding	chr4	54229293	54298245	platelet derived growth factor receptor alpha	1	0
76	PTX3	protein-coding	5806	protein-coding	chr3	157436850	157443632	pentraxin 3	1	0
77	SERPINE2	protein-coding	5270	protein-coding	chr2	223975048	224039319	serpin family E member 2	1	0
78	SLPI	protein-coding	6590	protein-coding	chr20	45252239	45254564	secretory leukocyte peptidase inhibitor	1	0
79	SPOCK1	protein-coding	6695	protein-coding	chr5	136975298	137499326	SPARC (osteonectin), cwcv and kazal like domains proteoglycan 1	1	1
80	TCF4	protein-coding	6925	protein-coding	chr18	55222185	55588192	transcription factor 4	1	0
81	TMEM30B	protein-coding	161291	protein-coding	chr14	61277371	61281338	transmembrane protein 30B	1	0
82	TPM1	protein-coding	7168	protein-coding	chr15	63048489	63066178	tropomyosin 1	1	0
83	TSPAN1	protein-coding	10103	protein-coding	chr1	46175087	46185962	tetraspanin 1	1	0
84	BMP1	protein-coding	649	protein-coding	chr8	22165372	22201482	bone morphogenetic protein 1	1	0
85	C1ORF116	protein-coding	79098	protein-coding	chr1	207018522	207032756	chromosome 1 open reading frame 116	1	0
86	CALD1	protein-coding	800	protein-coding	chr7	134779634	134970729	caldesmon 1	1	0
87	CMTM3	protein-coding	123920	protein-coding	chr16	66603996	66613892	CKLF like MARVEL transmembrane domain containing 3	1	0
88	COL4A1	protein-coding	1282	protein-coding	chr13	110190741	110307157	collagen type IV alpha 1 chain	1	0
89	CXCL1	protein-coding	2919	protein-coding	chr4	73869393	73871308	C-X-C motif chemokine ligand 1	1	0
90	CYP1B1	protein-coding	1545	protein-coding	chr2	38067603	38076181	cytochrome P450 family 1 subfamily B member 1	1	0
91	DDR2	protein-coding	4921	protein-coding	chr1	162631975	162787405	discoidin domain receptor tyrosine kinase 2	1	1
92	DSC2	protein-coding	1824	protein-coding	chr18	31058841	31102421	desmocollin 2	1	0
93	EHF	protein-coding	26298	protein-coding	chr11	34632566	34663287	ETS homologous factor	1	0
94	GLIPR1	protein-coding	11010	protein-coding	chr12	75480755	75503861	GLI pathogenesis related 1	1	0
95	HOOK1	protein-coding	51361	protein-coding	chr1	59814949	59876370	hook microtubule tethering protein 1	1	0
96	IGFBP4	protein-coding	3487	protein-coding	chr17	40443450	40457725	insulin like growth factor binding protein 4	1	0
97	JUP	protein-coding	3728	protein-coding	chr17	41754607	41786768	junction plakoglobin	1	0
98	KRT18	protein-coding	3875	protein-coding	chr12	52948871	52952901	keratin 18	1	0
99	LGALS1	protein-coding	3956	protein-coding	chr22	37675636	37679802	galectin 1	1	0
100	MAL2	protein-coding	114569	protein-coding	chr8	119208363	119245673	mal, T cell differentiation protein 2 (gene/pseudogene)	1	0
101	MPZL2	protein-coding	10205	protein-coding	chr11	118253416	118264297	myelin protein zero like 2	1	0
102	MST1R	protein-coding	4486	protein-coding	chr3	49887003	49903873	macrophage stimulating 1 receptor	1	1
103	NR2F1	protein-coding	7025	protein-coding	chr5	93583222	93594609	nuclear receptor subfamily 2 group F member 1	1	0
104	NRP1	protein-coding	8829	protein-coding	chr10	33177491	33334905	neuropilin 1	1	0
105	PKP3	protein-coding	11187	protein-coding	chr11	394209	404908	plakophilin 3	1	0
106	S100A8	protein-coding	6279	protein-coding	chr1	153390032	153391073	S100 calcium binding protein A8	1	0
107	SEC31A	protein-coding	22872	protein-coding	chr4	82818509	82891280	SEC31 homolog A, COPII coat complex component	1	0
108	SPINT1	protein-coding	6692	protein-coding	chr15	40844048	40858207	serine peptidase inhibitor, Kunitz type 1	1	0
109	TAGLN	protein-coding	6876	protein-coding	chr11	117199370	117207464	transgelin	1	0
110	THBS1	protein-coding	7057	protein-coding	chr15	39581079	39599466	thrombospondin 1	1	0
111	CCL2	protein-coding	6347	protein-coding	chr17	34255285	34257201	C-C motif chemokine ligand 2	1	0
112	CD24	protein-coding	100133941	protein-coding	chr6	106969831	106974039	CD24 molecule	1	1
113	COL6A3	protein-coding	1293	protein-coding	chr2	237324012	237414207	collagen type VI alpha 3 chain	1	0
114	CYBRD1	protein-coding	79901	protein-coding	chr2	171522474	171558129	cytochrome b reductase 1	1	0
115	ECM1	protein-coding	1893	protein-coding	chr1	150508109	150513789	extracellular matrix protein 1	1	0
116	EGFR	protein-coding	1956	protein-coding	chr7	55019017	55203076	epidermal growth factor receptor	1	1
117	F11R	protein-coding	50848	protein-coding	chr1	160995211	161021152	F11 receptor	1	0
118	FAP	protein-coding	2191	protein-coding	chr2	162170684	162243445	fibroblast activation protein alpha	1	0
119	FBLN1	protein-coding	2192	protein-coding	chr22	45502883	45563362	fibulin 1	1	0
120	FBLN5	protein-coding	10516	protein-coding	chr14	91869411	91947702	fibulin 5	1	0
121	FERMT2	protein-coding	10979	protein-coding	chr14	52859306	52951050	fermitin family member 2	1	0
122	FGF2	protein-coding	2247	protein-coding	chr4	122826708	122898236	fibroblast growth factor 2	1	0
123	GALNT3	protein-coding	2591	protein-coding	chr2	165747588	165794247	polypeptide N-acetylgalactosaminyltransferase 3	1	0
124	GAS1	protein-coding	2619	protein-coding	chr9	86944362	86947506	growth arrest specific 1	1	0
125	GFPT2	protein-coding	9945	protein-coding	chr5	180300698	180353336	glutamine-fructose-6-phosphate transaminase 2	1	0
126	HAS2	protein-coding	3037	protein-coding	chr8	121612116	121641440	hyaluronan synthase 2	1	1
127	HMGA2	protein-coding	8091	protein-coding	chr12	65824460	65843523	high mobility group AT-hook 2	1	1
128	IGFBP3	protein-coding	3486	protein-coding	chr7	45912245	45921272	insulin like growth factor binding protein 3	1	0
129	LSR	protein-coding	51599	protein-coding	chr19	35248656	35267964	lipolysis stimulated lipoprotein receptor	1	0
130	LTBP1	protein-coding	4052	protein-coding	chr2	33134597	33399508	latent transforming growth factor beta binding protein 1	1	0
131	MAP1B	protein-coding	4131	protein-coding	chr5	72107475	72209563	microtubule associated protein 1B	1	0
132	MFF	protein-coding	56947	protein-coding	chr2	227327512	227357836	mitochondrial fission factor	1	0
133	MMP1	protein-coding	4312	protein-coding	chr11	102789919	102798160	matrix metallopeptidase 1	1	0
134	MMP3	protein-coding	4314	protein-coding	chr11	102835801	102843609	matrix metallopeptidase 3	1	0
135	MYO5C	protein-coding	55930	protein-coding	chr15	52192323	52295804	myosin VC	1	0
136	PLAT	protein-coding	5327	protein-coding	chr8	42174718	42207565	plasminogen activator, tissue type	1	0
137	PLAUR	protein-coding	5329	protein-coding	chr19	43648579	43670169	plasminogen activator, urokinase receptor	1	1
138	S100P	protein-coding	6286	protein-coding	chr4	6693878	6697170	S100 calcium binding protein P	1	0
139	SRGN	protein-coding	5552	protein-coding	chr10	69087603	69104804	serglycin	1	0
140	TGFBI	protein-coding	7045	protein-coding	chr5	136028988	136063818	transforming growth factor beta induced	1	0
141	TNFAIP6	protein-coding	7130	protein-coding	chr2	151357592	151380046	TNF alpha induced protein 6	1	0
142	TUBA1A	protein-coding	7846	protein-coding	chr12	49184795	49189324	tubulin alpha 1a	1	0
143	ACKR3	protein-coding	57007	protein-coding	chr2	236569825	236582351	atypical chemokine receptor 3	1	0
144	COL4A2	protein-coding	1284	protein-coding	chr13	110307284	110513209	collagen type IV alpha 2 chain	1	0
145	CRB3	protein-coding	92359	protein-coding	chr19	6463777	6467219	crumbs cell polarity complex component 3	1	0
146	CTNND1	protein-coding	1500	protein-coding	chr11	57761802	57819540	catenin delta 1	1	0
147	CXADR	protein-coding	1525	protein-coding	chr21	17513043	17570100	CXADR Ig-like cell adhesion molecule	1	0
148	DAB2	protein-coding	1601	protein-coding	chr5	39371674	39425233	DAB adaptor protein 2	1	1
149	DPYSL3	protein-coding	1809	protein-coding	chr5	147390808	147453692	dihydropyrimidinase like 3	1	0
150	DST	protein-coding	667	protein-coding	chr6	56614581	56642889	dystonin	1	0
151	ELF3	protein-coding	1999	protein-coding	chr1	202010587	202017180	E74 like ETS transcription factor 3	1	0
152	EPB41L4B	protein-coding	54566	protein-coding	chr9	109239727	109320964	erythrocyte membrane protein band 4.1 like 4B	1	0
153	EPN3	protein-coding	55040	protein-coding	chr17	50532735	50543750	epsin 3	1	0
154	F3	protein-coding	2152	protein-coding	chr1	94529176	94541857	coagulation factor III, tissue factor	1	0
155	GADD45B	protein-coding	4616	protein-coding	chr19	2476127	2478257	growth arrest and DNA damage inducible beta	1	0
156	GRHL1	protein-coding	29841	protein-coding	chr2	9951693	10002277	grainyhead like transcription factor 1	1	0
157	IL1RN	protein-coding	3557	protein-coding	chr2	113117971	113134014	interleukin 1 receptor antagonist	1	0
158	JAG1	protein-coding	182	protein-coding	chr20	10637684	10673999	jagged canonical Notch ligand 1	1	0
159	KRT14	protein-coding	3861	protein-coding	chr17	41582279	41586895	keratin 14	1	0
160	KRT15	protein-coding	3866	protein-coding	chr17	41513745	41518890	keratin 15	1	0
161	LAD1	protein-coding	3898	protein-coding	chr1	201380833	201399324	ladinin 1	1	0
162	LAMA3	protein-coding	3909	protein-coding	chr18	23873020	23956222	laminin subunit alpha 3	1	0
163	LLGL2	protein-coding	3993	protein-coding	chr17	75525697	75575209	LLGL scribble cell polarity complex component 2	1	0
164	LTBP2	protein-coding	4053	protein-coding	chr14	74498183	74612237	latent transforming growth factor beta binding protein 2	1	0
165	MAPK13	protein-coding	5603	protein-coding	chr6	36130513	36144521	mitogen-activated protein kinase 13	1	0
166	MARVELD2	protein-coding	153562	protein-coding	chr5	69415116	69444330	MARVEL domain containing 2	1	0
167	MARVELD3	protein-coding	91862	protein-coding	chr16	71626184	71641965	MARVEL domain containing 3	1	0
168	MISP	protein-coding	126353	protein-coding	chr19	751112	764318	mitotic spindle positioning	1	0
169	MMP14	protein-coding	4323	protein-coding	chr14	22836585	22847758	matrix metallopeptidase 14	1	0
170	MRC2	protein-coding	9902	protein-coding	chr17	62627670	62693597	mannose receptor C type 2	1	0
171	MUC1	protein-coding	4582	protein-coding	chr1	155185824	155192909	mucin 1, cell surface associated	1	0
172	MYL9	protein-coding	10398	protein-coding	chr20	36541519	36551446	myosin light chain 9	1	0
173	MYO5B	protein-coding	4645	protein-coding	chr18	49822790	50195147	myosin VB	1	0
174	NT5C2	protein-coding	22978	protein-coding	chr10	103088017	103153821	5'-nucleotidase, cytosolic II	1	0
175	PMEPA1	protein-coding	56937	protein-coding	chr20	57648392	57711536	prostate transmembrane protein, androgen induced 1	1	0
176	PRRX1	protein-coding	5396	protein-coding	chr1	170664131	170739421	paired related homeobox 1	1	1
177	RGS4	protein-coding	5999	protein-coding	chr1	163068974	163076802	regulator of G protein signaling 4	1	0
178	SCNN1A	protein-coding	6337	protein-coding	chr12	6346847	6375450	sodium channel epithelial 1 alpha subunit	1	0
179	SFRP1	protein-coding	6422	protein-coding	chr8	41261962	41309473	secreted frizzled related protein 1	1	1
180	SH2D3A	protein-coding	10045	protein-coding	chr19	6752162	6767435	SH2 domain containing 3A	1	0
181	SH3YL1	protein-coding	26751	protein-coding	chr2	239561	264824	SH3 and SYLF domain containing 1	1	0
182	SRPX	protein-coding	8406	protein-coding	chrX	38149335	38220924	sushi repeat containing protein X-linked	1	0
183	TGFB1I1	protein-coding	7041	protein-coding	chr16	31472208	31477960	transforming growth factor beta 1 induced transcript 1	1	0
184	TGFB2	protein-coding	7042	protein-coding	chr1	218345284	218444619	transforming growth factor beta 2	1	0
185	THY1	protein-coding	7070	protein-coding	chr11	119417941	119424985	Thy-1 cell surface antigen	1	0
186	TMPRSS4	protein-coding	56649	protein-coding	chr11	118077012	118119841	transmembrane serine protease 4	1	1
187	ABLIM1	protein-coding	3983	protein-coding	chr10	114431112	114526913	actin binding LIM protein 1	1	0
188	ACTA2	protein-coding	59	protein-coding	chr10	88935074	88991397	actin alpha 2, smooth muscle	1	0
189	ADAM12	protein-coding	8038	protein-coding	chr10	126041344	126388477	ADAM metallopeptidase domain 12	1	0
190	AGR2	protein-coding	10551	protein-coding	chr7	16791811	16804999	anterior gradient 2, protein disulphide isomerase family member	1	1
191	AKT3	protein-coding	10000	protein-coding	chr1	511832	866703	AKT serine/threonine kinase 3	1	0
192	ANGPTL2	protein-coding	23452	protein-coding	chr9	127087348	127122635	angiopoietin like 2	1	0
193	ANK3	protein-coding	288	protein-coding	chr10	60026298	60389875	ankyrin 3	1	0
194	ARHGAP8	protein-coding	23779	protein-coding	chr22	44752558	44862784	Rho GTPase activating protein 8	1	0
195	BSPRY	protein-coding	54836	protein-coding	chr9	113349541	113371222	B-box and SPRY domain containing	1	0
196	CA2	protein-coding	760	protein-coding	chr8	85463902	85481492	carbonic anhydrase 2	1	0
197	CAVIN1	protein-coding	284119	protein-coding	chr17	42402449	42423256	caveolae associated protein 1	1	0
198	CCN1	protein-coding	3491	protein-coding	chr1	85580761	85583949	cellular communication network factor 1	1	0
199	CHN1	protein-coding	1123	protein-coding	chr2	174799314	175005253	chimerin 1	1	0
200	CKMT1B	protein-coding	1159	protein-coding	chr15	43592857	43599406	creatine kinase, mitochondrial 1B	1	0
201	CLDN1	protein-coding	9076	protein-coding	chr3	190305712	190322446	claudin 1	1	1
202	CLDN11	protein-coding	5010	protein-coding	chr3	170418868	170434691	claudin 11	1	0
203	COL7A1	protein-coding	1294	protein-coding	chr3	48564073	48595160	collagen type VII alpha 1 chain	1	0
204	CXCL12	protein-coding	6387	protein-coding	chr10	44377067	44385097	C-X-C motif chemokine ligand 12	1	0
205	DDR1	protein-coding	780	protein-coding	chr6	2139718	2155326	discoidin domain receptor tyrosine kinase 1	1	1
206	DLC1	protein-coding	10395	protein-coding	chr8	13083361	13133289	DLC1 Rho GTPase activating protein	1	0
207	ELMO3	protein-coding	79767	protein-coding	chr16	67199131	67204004	engulfment and cell motility 3	1	0
208	EML1	protein-coding	2009	protein-coding	chr14	99793413	99942058	EMAP like 1	1	0
209	EPB41L5	protein-coding	57669	protein-coding	chr2	120013077	120108474	erythrocyte membrane protein band 4.1 like 5	1	0
210	EPHA1	protein-coding	2041	protein-coding	chr7	143391131	143408856	EPH receptor A1	1	0
211	FA2H	protein-coding	79152	protein-coding	chr16	74712971	74774820	fatty acid 2-hydroxylase	1	0
212	FHL1	protein-coding	2273	protein-coding	chrX	136147533	136211354	four and a half LIM domains 1	1	0
213	ID2	protein-coding	3398	protein-coding	chr2	8682056	8684461	inhibitor of DNA binding 2	1	0
214	IFIT3	protein-coding	3437	protein-coding	chr10	89327997	89340968	interferon induced protein with tetratricopeptide repeats 3	1	0
215	IGFBP5	protein-coding	3488	protein-coding	chr2	216672105	216695549	insulin like growth factor binding protein 5	1	0
216	ITGA6	protein-coding	3655	protein-coding	chr2	172427586	172506458	integrin subunit alpha 6	1	0
217	ITGB6	protein-coding	3694	protein-coding	chr2	160099671	160200272	integrin subunit beta 6	1	0
218	JAG2	protein-coding	3714	protein-coding	chr14	105140996	105168776	jagged canonical Notch ligand 2	1	0
219	KLK10	protein-coding	5655	protein-coding	chr19	51012739	51019861	kallikrein related peptidase 10	1	0
220	LAMB3	protein-coding	3914	protein-coding	chr1	209614873	209652425	laminin subunit beta 3	1	0
221	LCN2	protein-coding	3934	protein-coding	chr9	128149453	128153453	lipocalin 2	1	1
222	LEF1	protein-coding	51176	protein-coding	chr4	108047548	108168932	lymphoid enhancer binding factor 1	1	0
223	MLPH	protein-coding	79083	protein-coding	chr2	237486410	237555322	melanophilin	1	0
224	MME	protein-coding	4311	protein-coding	chr3	155079870	155183729	membrane metalloendopeptidase	1	0
225	MYH14	protein-coding	79784	protein-coding	chr19	50203622	50310540	myosin heavy chain 14	1	0
226	NOTCH1	protein-coding	4851	protein-coding	chr9	136494433	136546048	notch receptor 1	1	1
227	NREP	protein-coding	9315	protein-coding	chr5	111728802	111976932	neuronal regeneration related protein	1	0
228	NT5E	protein-coding	4907	protein-coding	chr6	85449584	85495791	5'-nucleotidase ecto	1	0
229	PALLD	protein-coding	23022	protein-coding	chr4	168832095	168928439	palladin, cytoskeletal associated protein	1	0
230	PKP2	protein-coding	5318	protein-coding	chr12	32790746	32896846	plakophilin 2	1	0
231	PLEK2	protein-coding	26499	protein-coding	chr14	67386984	67412165	pleckstrin 2	1	0
232	PLPP3	protein-coding	8613	protein-coding	chr1	56494761	56579563	phospholipid phosphatase 3	1	0
233	PLS1	protein-coding	5357	protein-coding	chr3	142623424	142713663	plastin 1	1	0
234	PPL	protein-coding	5493	protein-coding	chr16	4882507	4937148	periplakin	1	0
235	PRR15L	protein-coding	79170	protein-coding	chr17	47951968	47957883	proline rich 15 like	1	0
236	PTHLH	protein-coding	5744	protein-coding	chr12	27962321	27971983	parathyroid hormone like hormone	1	0
237	PXN	protein-coding	5829	protein-coding	chr12	120210439	120265771	paxillin	1	0
238	QSOX1	protein-coding	5768	protein-coding	chr1	180154833	180198034	quiescin sulfhydryl oxidase 1	1	0
239	RECK	protein-coding	8434	protein-coding	chr9	36036913	36086283	reversion inducing cysteine rich protein with kazal motifs	1	0
240	SDC2	protein-coding	6383	protein-coding	chr8	96493813	96611790	syndecan 2	1	0
241	SERPINB1	protein-coding	1992	protein-coding	chr6	2832332	2841863	serpin family B member 1	1	0
242	STAP2	protein-coding	55620	protein-coding	chr19	4324043	4338827	signal transducing adaptor family member 2	1	0
243	STC1	protein-coding	6781	protein-coding	chr8	23841929	23854806	stanniocalcin 1	1	0
244	TBX3	protein-coding	6926	protein-coding	chr12	114670255	114684175	T-box transcription factor 3	1	0
245	TFPI2	protein-coding	7980	protein-coding	chr7	93885396	93890753	tissue factor pathway inhibitor 2	1	0
246	TIMP1	protein-coding	7076	protein-coding	chrX	47582436	47586789	TIMP metallopeptidase inhibitor 1	1	0
247	TJP1	protein-coding	7082	protein-coding	chr15	1983496	2105597	tight junction protein 1	1	0
248	TMC4	protein-coding	147798	protein-coding	chr19	54160108	54173160	transmembrane channel like 4	1	0
249	TMC5	protein-coding	79838	protein-coding	chr16	19410539	19499112	transmembrane channel like 5	1	0
250	UCHL1	protein-coding	7345	protein-coding	chr4	41256928	41268455	ubiquitin C-terminal hydrolase L1	1	0
251	VEGFC	protein-coding	7424	protein-coding	chr4	176683538	176792922	vascular endothelial growth factor C	1	0
252	WNT5B	protein-coding	81029	protein-coding	chr12	1617056	1647211	Wnt family member 5B	1	0
253	ADAM15	protein-coding	8751	protein-coding	chr1	155051316	155062775	ADAM metallopeptidase domain 15	1	0
254	ADAM19	protein-coding	8728	protein-coding	chr5	157477304	157575775	ADAM metallopeptidase domain 19	1	0
255	ADGRF1	protein-coding	266977	protein-coding	chr6	47019886	47042332	adhesion G protein-coupled receptor F1	1	0
256	ADGRG1	protein-coding	9289	protein-coding	chr16	57628630	57665567	adhesion G protein-coupled receptor G1	1	0
257	AKAP12	protein-coding	9590	protein-coding	chr6	151239967	151358559	A-kinase anchoring protein 12	1	0
258	AKAP13	protein-coding	11214	protein-coding	chr15	85619950	85749358	A-kinase anchoring protein 13	1	0
259	ALPK2	protein-coding	115701	protein-coding	chr18	58481250	58629091	alpha kinase 2	1	0
260	AOX1	protein-coding	316	protein-coding	chr2	200586014	200671494	aldehyde oxidase 1	1	0
261	ARHGAP17	protein-coding	55114	protein-coding	chr16	24919391	25015369	Rho GTPase activating protein 17	1	0
262	BICC1	protein-coding	80114	protein-coding	chr10	58512872	58831435	BicC family RNA binding protein 1	1	0
263	BIK	protein-coding	638	protein-coding	chr22	43110750	43129712	BCL2 interacting killer	1	0
264	BMP7	protein-coding	655	protein-coding	chr20	57168753	57266641	bone morphogenetic protein 7	1	0
265	BNC2	protein-coding	54796	protein-coding	chr9	16409503	16870670	basonuclin 2	1	0
266	C1S	protein-coding	716	protein-coding	chr12	7060718	7071031	complement C1s	1	0
267	CD59	protein-coding	966	protein-coding	chr11	33703010	33736479	CD59 molecule (CD59 blood group)	1	0
268	CELSR2	protein-coding	1952	protein-coding	chr1	109249539	109275751	cadherin EGF LAG seven-pass G-type receptor 2	1	0
269	CFH	protein-coding	3075	protein-coding	chr1	196651878	196747504	complement factor H	1	0
270	CGN	protein-coding	57530	protein-coding	chr1	151511387	151538691	cingulin	1	0
271	CKMT1A	protein-coding	548596	protein-coding	chr15	43693691	43699222	creatine kinase, mitochondrial 1A	1	0
272	CTSZ	protein-coding	1522	protein-coding	chr20	58995185	59007254	cathepsin Z	1	0
273	DACT1	protein-coding	51339	protein-coding	chr14	58638837	58648320	dishevelled binding antagonist of beta catenin 1	1	0
274	DKK1	protein-coding	22943	protein-coding	chr10	52314281	52317657	dickkopf WNT signaling pathway inhibitor 1	1	0
275	DKK3	protein-coding	27122	protein-coding	chr11	11962979	12009336	dickkopf WNT signaling pathway inhibitor 3	1	0
276	DSG2	protein-coding	1829	protein-coding	chr18	31498177	31549007	desmoglein 2	1	0
277	EPPK1	protein-coding	83481	protein-coding	chr8	143857319	143878464	epiplakin 1	1	0
278	EVI2A	protein-coding	2123	protein-coding	chr17	31316410	31321622	ecotropic viral integration site 2A	1	0
279	EXPH5	protein-coding	23086	protein-coding	chr11	108505435	108552229	exophilin 5	1	0
280	FGFR2	protein-coding	2263	protein-coding	chr10	121478330	121598458	fibroblast growth factor receptor 2	1	0
281	FLNA	protein-coding	2316	protein-coding	chrX	154348532	154374638	filamin A	1	0
282	FLRT2	protein-coding	23768	protein-coding	chr14	85530025	85563052	fibronectin leucine rich transmembrane protein 2	1	0
283	FST	protein-coding	10468	protein-coding	chr5	53480629	53487115	follistatin	1	0
284	FSTL3	protein-coding	10272	protein-coding	chr19	676392	683385	follistatin like 3	1	0
285	FZD7	protein-coding	8324	protein-coding	chr2	202034587	202038437	frizzled class receptor 7	1	1
286	GEM	protein-coding	2669	protein-coding	chr8	94249257	94262319	GTP binding protein overexpressed in skeletal muscle	1	0
287	GJB3	protein-coding	2707	protein-coding	chr1	34781214	34786364	gap junction protein beta 3	1	0
288	GOLT1A	protein-coding	127845	protein-coding	chr1	204198163	204213988	golgi transport 1A	1	0
289	GRB7	protein-coding	2886	protein-coding	chr17	39738323	39747285	growth factor receptor bound protein 7	1	0
290	GSC	protein-coding	145258	protein-coding	chr14	94768223	94770162	goosecoid homeobox	1	0
291	HS3ST3A1	protein-coding	9955	protein-coding	chr17	13494032	13601929	heparan sulfate-glucosamine 3-sulfotransferase 3A1	1	0
292	IFI44	protein-coding	10561	protein-coding	chr1	78649789	78664078	interferon induced protein 44	1	0
293	IFIT1	protein-coding	3434	protein-coding	chr10	89392546	89406487	interferon induced protein with tetratricopeptide repeats 1	1	0
294	IGFBP2	protein-coding	3485	protein-coding	chr2	216632828	216664435	insulin like growth factor binding protein 2	1	0
295	IL4R	protein-coding	3566	protein-coding	chr16	27313974	27364778	interleukin 4 receptor	1	0
296	IRF7	protein-coding	3665	protein-coding	chr11	142448	145849	interferon regulatory factor 7	1	0
297	ITGAV	protein-coding	3685	protein-coding	chr2	186600205	186680902	integrin subunit alpha V	1	0
298	ITGB3	protein-coding	3690	protein-coding	chr17	47253842	47312711	integrin subunit beta 3	1	0
299	JUN	protein-coding	3725	protein-coding	chr1	58780791	58784047	Jun proto-oncogene, AP-1 transcription factor subunit	1	0
300	KDF1	protein-coding	126695	protein-coding	chr1	26949562	26960468	keratinocyte differentiation factor 1	1	0
301	KLK5	protein-coding	25818	protein-coding	chr19	50943303	50953038	kallikrein related peptidase 5	1	0
302	KLK8	protein-coding	11202	protein-coding	chr19	50996008	51001702	kallikrein related peptidase 8	1	0
303	KRT16	protein-coding	3868	protein-coding	chr17	41609779	41612767	keratin 16	1	0
304	KRT8	protein-coding	3856	protein-coding	chr12	52897191	52949860	keratin 8	1	0
305	LHFPL6	protein-coding	10186	protein-coding	chr13	39342892	39603193	LHFPL tetraspan subfamily member 6	1	0
306	LRRC1	protein-coding	55227	protein-coding	chr6	53795005	53924125	leucine rich repeat containing 1	1	0
307	LUM	protein-coding	4060	protein-coding	chr12	91102629	91111494	lumican	1	0
308	MAPKAP1	protein-coding	79109	protein-coding	chr9	125437394	125707234	MAPK associated protein 1	1	0
309	MCAM	protein-coding	4162	protein-coding	chr11	119308530	119317130	melanoma cell adhesion molecule	1	1
310	MRAS	protein-coding	22808	protein-coding	chr3	138347648	138405535	muscle RAS oncogene homolog	1	0
311	MSRB3	protein-coding	253827	protein-coding	chr12	65278683	65466907	methionine sulfoxide reductase B3	1	0
312	NECTIN4	protein-coding	81607	protein-coding	chr1	161070998	161089558	nectin cell adhesion molecule 4	1	0
313	NEXN	protein-coding	91624	protein-coding	chr1	77888515	77943893	nexilin F-actin binding protein	1	0
314	NID1	protein-coding	4811	protein-coding	chr1	235975832	236065090	nidogen 1	1	0
315	NID2	protein-coding	22795	protein-coding	chr14	52004809	52069059	nidogen 2	1	0
316	OVOL2	protein-coding	58495	protein-coding	chr20	18024165	18057916	ovo like zinc finger 2	1	1
317	P3H1	protein-coding	64175	protein-coding	chr1	42746335	42767084	prolyl 3-hydroxylase 1	1	0
318	P3H2	protein-coding	55214	protein-coding	chr3	189956728	190122437	prolyl 3-hydroxylase 2	1	0
319	PDGFC	protein-coding	56034	protein-coding	chr4	156760454	156971799	platelet derived growth factor C	1	0
320	PERP	protein-coding	64065	protein-coding	chr6	138088505	138107419	p53 apoptosis effector related to PMP22	1	0
321	PLOD2	protein-coding	5352	protein-coding	chr3	146069441	146161495	procollagen-lysine,2-oxoglutarate 5-dioxygenase 2	1	0
322	PVR	protein-coding	5817	protein-coding	chr19	44643910	44666160	PVR cell adhesion molecule	1	0
323	RBM47	protein-coding	54502	protein-coding	chr4	40423280	40515985	RNA binding motif protein 47	1	0
324	RFTN1	protein-coding	23180	protein-coding	chr3	16315845	16513699	raftlin, lipid raft linker 1	1	0
325	RHOD	protein-coding	29984	protein-coding	chr11	67056847	67072017	ras homolog family member D	1	0
326	S100A4	protein-coding	6275	protein-coding	chr1	153543621	153545806	S100 calcium binding protein A4	1	1
327	SAA1	protein-coding	6288	protein-coding	chr11	18266264	18269967	serum amyloid A1	1	0
328	SDC1	protein-coding	6382	protein-coding	chr2	20200797	20225130	syndecan 1	1	0
329	SERPINB5	protein-coding	5268	protein-coding	chr18	63476958	63505085	serpin family B member 5	1	0
330	SFRP4	protein-coding	6424	protein-coding	chr7	37905933	37916817	secreted frizzled related protein 4	1	0
331	SHC1	protein-coding	6464	protein-coding	chr1	154962298	154970747	SHC adaptor protein 1	1	0
332	SLC2A3	protein-coding	6515	protein-coding	chr12	7919230	7936187	solute carrier family 2 member 3	1	0
333	SLC6A8	protein-coding	6535	protein-coding	chrX	153687926	153696587	solute carrier family 6 member 8	1	0
334	SLIT2	protein-coding	9353	protein-coding	chr4	20251905	20620561	slit guidance ligand 2	1	0
335	SLIT3	protein-coding	6586	protein-coding	chr5	168661740	169301139	slit guidance ligand 3	1	0
336	SMAD3	protein-coding	4088	protein-coding	chr15	67065602	67195167	SMAD family member 3	1	1
337	SMPDL3B	protein-coding	27293	protein-coding	chr1	27935000	27959152	sphingomyelin phosphodiesterase acid like 3B	1	0
338	SPRR1B	protein-coding	6699	protein-coding	chr1	153031203	153032900	small proline rich protein 1B	1	0
339	STAT1	protein-coding	6772	protein-coding	chr2	190975537	191014250	signal transducer and activator of transcription 1	1	0
340	SULF1	protein-coding	23213	protein-coding	chr8	69466781	69660912	sulfatase 1	1	0
341	SYDE1	protein-coding	85360	protein-coding	chr19	15107401	15114974	synapse defective Rho GTPase homolog 1	1	0
342	SYK	protein-coding	6850	protein-coding	chr9	90801819	90898549	spleen associated tyrosine kinase	1	0
343	TACSTD2	protein-coding	4070	protein-coding	chr1	58575433	58577252	tumor associated calcium signal transducer 2	1	0
344	TFPI	protein-coding	7035	protein-coding	chr2	187478579	187554505	tissue factor pathway inhibitor	1	0
345	TGFB3	protein-coding	7043	protein-coding	chr14	75958061	75982022	transforming growth factor beta 3	1	0
346	THBS2	protein-coding	7058	protein-coding	chr6	169215780	169254114	thrombospondin 2	1	0
347	TIMP2	protein-coding	7077	protein-coding	chr17	78852977	78925387	TIMP metallopeptidase inhibitor 2	1	0
348	TIMP3	protein-coding	7078	protein-coding	chr22	32800816	32863041	TIMP metallopeptidase inhibitor 3	1	0
349	TJP3	protein-coding	27134	protein-coding	chr19	3721737	3750813	tight junction protein 3	1	0
350	TMEM125	protein-coding	128218	protein-coding	chr1	43269983	43274002	transmembrane protein 125	1	0
351	TMEM158	protein-coding	25907	protein-coding	chr3	45224466	45226287	transmembrane protein 158 (gene/pseudogene)	1	0
352	TMPRSS11E	protein-coding	28983	protein-coding	chr4	68447463	68497604	transmembrane serine protease 11E	1	0
353	TPD52	protein-coding	7163	protein-coding	chr8	80034746	80080830	tumor protein D52	1	0
354	TPM2	protein-coding	7169	protein-coding	chr9	35682008	35689925	tropomyosin 2	1	0
355	TRIM29	protein-coding	23650	protein-coding	chr11	120111286	120138113	tripartite motif containing 29	1	0
356	VEGFA	protein-coding	7422	protein-coding	chr6	43770211	43786486	vascular endothelial growth factor A	1	0
357	WIPF1	protein-coding	7456	protein-coding	chr2	174559574	174634605	WAS/WASL interacting protein family member 1	1	0
358	WWC1	protein-coding	23286	protein-coding	chr5	168291645	168472303	WW and C2 domain containing 1	1	0
359	ZCCHC24	protein-coding	219654	protein-coding	chr10	79382327	79445624	zinc finger CCHC-type containing 24	1	0
360	ZFPM2	protein-coding	23414	protein-coding	chr8	105318438	105804539	zinc finger protein, FOG family member 2	1	0
361	ABCA12	protein-coding	26154	protein-coding	chr2	214931542	215138626	ATP binding cassette subfamily A member 12	1	0
362	ABI1	protein-coding	10006	protein-coding	chr10	26746596	26861087	abl interactor 1	1	0
363	ACAA1	protein-coding	30	protein-coding	chr3	38122715	38137127	acetyl-CoA acyltransferase 1	1	0
364	ACTN1	protein-coding	87	protein-coding	chr14	68874123	68979366	actinin alpha 1	1	0
365	ADAM23	protein-coding	8745	protein-coding	chr2	206443532	206621127	ADAM metallopeptidase domain 23	1	0
366	ADAMTS1	protein-coding	9510	protein-coding	chr21	26835755	26845409	ADAM metallopeptidase with thrombospondin type 1 motif 1	1	0
367	ADORA2B	protein-coding	136	protein-coding	chr17	15944917	15975896	adenosine A2b receptor	1	0
368	ALDH1A3	protein-coding	220	protein-coding	chr15	100879831	100916625	aldehyde dehydrogenase 1 family member A3	1	0
369	ALDH3A2	protein-coding	224	protein-coding	chr17	19648751	19677596	aldehyde dehydrogenase 3 family member A2	1	0
370	ALOX5AP	protein-coding	241	protein-coding	chr13	30735508	30764428	arachidonate 5-lipoxygenase activating protein	1	0
371	ANGPTL4	protein-coding	51129	protein-coding	chr19	8364155	8374370	angiopoietin like 4	1	0
372	ANKRD22	protein-coding	118932	protein-coding	chr10	88819896	88851844	ankyrin repeat domain 22	1	0
373	ANTXR1	protein-coding	84168	protein-coding	chr2	69013144	69172557	ANTXR cell adhesion molecule 1	1	0
374	ANXA9	protein-coding	8416	protein-coding	chr1	150982292	150995633	annexin A9	1	0
375	APLP2	protein-coding	334	protein-coding	chr11	130069894	130144805	amyloid beta precursor like protein 2	1	0
376	AQP3	protein-coding	360	protein-coding	chr9	33441161	33447593	aquaporin 3 (Gill blood group)	1	0
377	AREG	protein-coding	374	protein-coding	chr4	74445136	74455004	amphiregulin	1	0
378	ATP2C2	protein-coding	9914	protein-coding	chr16	84368523	84464187	ATPase secretory pathway Ca2+ transporting 2	1	0
379	ATP8B1	protein-coding	5205	protein-coding	chr18	57646426	57803315	ATPase phospholipid transporting 8B1	1	0
380	B3GNT3	protein-coding	10331	protein-coding	chr19	17795138	17813576	UDP-GlcNAc:betaGal beta-1,3-N-acetylglucosaminyltransferase 3	1	0
381	BDNF	protein-coding	627	protein-coding	chr11	27654895	27720779	brain derived neurotrophic factor	1	0
382	BGN	protein-coding	633	protein-coding	chrX	153494980	153509546	biglycan	1	0
383	BIN1	protein-coding	274	protein-coding	chr2	127048032	127107154	bridging integrator 1	1	0
384	BPGM	protein-coding	669	protein-coding	chr7	134646779	134679815	bisphosphoglycerate mutase	1	0
385	C1ORF210	protein-coding	149466	protein-coding	chr1	43281880	43285581	chromosome 1 open reading frame 210	1	0
386	CALB2	protein-coding	794	protein-coding	chr16	71358713	71390438	calbindin 2	1	0
387	CAP2	protein-coding	10486	protein-coding	chr6	17393505	17557792	cyclase associated actin cytoskeleton regulatory protein 2	1	0
388	CASK	protein-coding	8573	protein-coding	chrX	41514936	41923554	calcium/calmodulin dependent serine protein kinase	1	0
389	CBLC	protein-coding	23624	protein-coding	chr19	44777869	44800646	Cbl proto-oncogene C	1	0
390	CCND2	protein-coding	894	protein-coding	chr12	4273762	4305352	cyclin D2	1	0
391	CD46	protein-coding	4179	protein-coding	chr1	207752054	207795504	CD46 molecule	1	0
392	CD68	protein-coding	968	protein-coding	chr17	7579638	7582111	CD68 molecule	1	0
393	CDH12	protein-coding	1010	protein-coding	chr5	21750866	22212769	cadherin 12	1	0
394	CDH13	protein-coding	1012	protein-coding	chr16	82626969	83800640	cadherin 13	1	0
395	CDKN2C	protein-coding	1031	protein-coding	chr1	50968695	50974634	cyclin dependent kinase inhibitor 2C	1	0
396	CEACAM6	protein-coding	4680	protein-coding	chr19	41755530	41772210	carcinoembryonic antigen related cell adhesion molecule 6	1	0
397	CHST11	protein-coding	50515	protein-coding	chr12	104456948	104762014	carbohydrate sulfotransferase 11	1	0
398	COA1	protein-coding	55744	protein-coding	chr7	43639247	43729541	cytochrome c oxidase assembly factor 1 homolog	1	0
399	COL12A1	protein-coding	1303	protein-coding	chr6	75084326	75206053	collagen type XII alpha 1 chain	1	0
400	COL13A1	protein-coding	1305	protein-coding	chr10	69801906	69959144	collagen type XIII alpha 1 chain	1	0
401	COL16A1	protein-coding	1307	protein-coding	chr1	31652264	31704017	collagen type XVI alpha 1 chain	1	0
402	COL17A1	protein-coding	1308	protein-coding	chr10	104031286	104085880	collagen type XVII alpha 1 chain	1	0
403	COL8A1	protein-coding	1295	protein-coding	chr3	99638594	99799217	collagen type VIII alpha 1 chain	1	0
404	CRLF1	protein-coding	9244	protein-coding	chr19	18593237	18606799	cytokine receptor like factor 1	1	0
405	DENND2D	protein-coding	79961	protein-coding	chr1	111185969	111200646	DENN domain containing 2D	1	0
406	DSE	protein-coding	29940	protein-coding	chr6	116370947	116444861	dermatan sulfate epimerase	1	0
407	EDIL3	protein-coding	10085	protein-coding	chr5	83940554	84384880	EGF like repeats and discoidin domains 3	1	0
408	EDN1	protein-coding	1906	protein-coding	chr6	12290361	12297194	endothelin 1	1	0
409	EFEMP2	protein-coding	30008	protein-coding	chr11	65866441	65872800	EGF containing fibulin extracellular matrix protein 2	1	0
410	ELF5	protein-coding	2001	protein-coding	chr11	34478795	34511799	E74 like ETS transcription factor 5	1	1
411	ELK3	protein-coding	2004	protein-coding	chr12	96194375	96269824	ETS transcription factor ELK3	1	0
412	ENAH	protein-coding	55740	protein-coding	chr1	225486830	225653123	ENAH actin regulator	1	0
413	ENPP2	protein-coding	5168	protein-coding	chr8	119557077	119593008	ectonucleotide pyrophosphatase/phosphodiesterase 2	1	0
414	EPHB2	protein-coding	2048	protein-coding	chr1	22710839	22921500	EPH receptor B2	1	0
415	EPS8L1	protein-coding	54869	protein-coding	chr19	1083392	1091167	EPS8 like 1	1	0
416	EPS8L2	protein-coding	64787	protein-coding	chr11	706231	727727	EPS8 like 2	1	0
417	ERBB2	protein-coding	2064	protein-coding	chr17	39688084	39728662	erb-b2 receptor tyrosine kinase 2	1	0
418	EVPL	protein-coding	2125	protein-coding	chr17	76006845	76027306	envoplakin	1	0
419	FBLN2	protein-coding	2199	protein-coding	chr3	13549125	13638402	fibulin 2	1	0
420	FGFR3	protein-coding	2261	protein-coding	chr4	1793312	1808872	fibroblast growth factor receptor 3	1	0
421	FMNL2	protein-coding	114793	protein-coding	chr2	152335174	152649826	formin like 2	1	0
422	FOXA2	protein-coding	3170	protein-coding	chr20	22581000	22585490	forkhead box A2	1	1
423	FOXC1	protein-coding	2296	protein-coding	chr6	1609915	1613894	forkhead box C1	1	1
424	GADD45A	protein-coding	1647	protein-coding	chr1	67685201	67688334	growth arrest and DNA damage inducible alpha	1	0
425	GALNT10	protein-coding	55568	protein-coding	chr5	154190733	154420983	polypeptide N-acetylgalactosaminyltransferase 10	1	0
426	GJA1	protein-coding	2697	protein-coding	chr6	121435646	121449727	gap junction protein alpha 1	1	0
427	GNB4	protein-coding	59345	protein-coding	chr3	179396088	179451470	G protein subunit beta 4	1	0
428	GOLGA2	protein-coding	2801	protein-coding	chr9	128255829	128275952	golgin A2	1	0
429	GPC6	protein-coding	10082	protein-coding	chr13	93226807	94408019	glypican 6	1	0
430	GRTP1	protein-coding	79774	protein-coding	chr13	113324164	113364148	growth hormone regulated TBC protein 1	1	0
431	HEG1	protein-coding	57493	protein-coding	chr3	124965710	125055997	heart development protein with EGF like domains 1	1	0
432	HMOX1	protein-coding	3162	protein-coding	chr22	35381096	35394207	heme oxygenase 1	1	0
433	HRH1	protein-coding	3269	protein-coding	chr3	11137238	11263557	histamine receptor H1	1	0
434	ID4	protein-coding	3400	protein-coding	chr6	19837370	19842195	inhibitor of DNA binding 4, HLH protein	1	0
435	IFI30	protein-coding	10437	protein-coding	chr19	18173813	18178117	IFI30 lysosomal thiol reductase	1	0
436	IFITM3	protein-coding	10410	protein-coding	chr11	319676	320860	interferon induced transmembrane protein 3	1	0
437	IGF1	protein-coding	3479	protein-coding	chr12	102417494	102480563	insulin like growth factor 1	1	0
438	IGF1R	protein-coding	3480	protein-coding	chr15	98648539	98964530	insulin like growth factor 1 receptor	1	1
439	IL18	protein-coding	3606	protein-coding	chr11	112143260	112164094	interleukin 18	1	0
440	INPP4B	protein-coding	8821	protein-coding	chr4	142023160	142846535	inositol polyphosphate-4-phosphatase type II B	1	0
441	ISG15	protein-coding	9636	protein-coding	chr1	1013497	1014539	ISG15 ubiquitin like modifier	1	0
442	ITGA2	protein-coding	3673	protein-coding	chr5	52989352	53094779	integrin subunit alpha 2	1	0
443	ITGA3	protein-coding	3675	protein-coding	chr17	50056110	50090481	integrin subunit alpha 3	1	0
444	ITGB4	protein-coding	3691	protein-coding	chr17	75721459	75757818	integrin subunit beta 4	1	1
445	ITGB5	protein-coding	3693	protein-coding	chr3	124761949	124887684	integrin subunit beta 5	1	0
446	JAM3	protein-coding	83700	protein-coding	chr11	134069072	134152000	junctional adhesion molecule 3	1	0
447	KCNK1	protein-coding	3775	protein-coding	chr1	233614106	233672514	potassium two pore domain channel subfamily K member 1	1	0
448	KIAA1191	protein-coding	57179	protein-coding	chr5	176346061	176361807	KIAA1191	1	0
449	KIT	protein-coding	3815	protein-coding	chr4	54657928	54740715	KIT proto-oncogene, receptor tyrosine kinase	1	0
450	KRT17	protein-coding	3872	protein-coding	chr17	41619442	41624575	keratin 17	1	0
451	KRT7	protein-coding	3855	protein-coding	chr12	52233243	52248921	keratin 7	1	0
452	KRTCAP3	protein-coding	200634	protein-coding	chr2	27442381	27444297	keratinocyte associated protein 3	1	0
453	LAMA2	protein-coding	3908	protein-coding	chr6	128883138	129516565	laminin subunit alpha 2	1	0
454	LAMA5	protein-coding	3911	protein-coding	chr20	62309065	62367312	laminin subunit alpha 5	1	0
455	LAMB1	protein-coding	3912	protein-coding	chr7	107923799	108003161	laminin subunit beta 1	1	0
456	LARP6	protein-coding	55323	protein-coding	chr15	70829131	70853818	La ribonucleoprotein domain family member 6	1	0
457	LAS1L	protein-coding	81887	protein-coding	chrX	65512582	65534806	LAS1 like, ribosome biogenesis factor	1	0
458	LIX1L	protein-coding	128077	protein-coding	chr1	145933423	145958017	limb and CNS expressed 1 like	1	0
459	LMCD1	protein-coding	29995	protein-coding	chr3	8501807	8568125	LIM and cysteine rich domains 1	1	0
460	LOXL1	protein-coding	4016	protein-coding	chr15	73926462	73952136	lysyl oxidase like 1	1	0
461	LRATD2	protein-coding	157638	protein-coding	chr8	126552443	126558478	LRAT domain containing 2	1	0
462	LRP1	protein-coding	4035	protein-coding	chr12	57128483	57213342	LDL receptor related protein 1	1	0
463	LRRC15	protein-coding	131578	protein-coding	chr3	194355249	194369743	leucine rich repeat containing 15	1	0
464	LTBP4	protein-coding	8425	protein-coding	chr19	40601369	40629818	latent transforming growth factor beta binding protein 4	1	0
465	LY6E	protein-coding	4061	protein-coding	chr8	143018529	143022409	lymphocyte antigen 6 family member E	1	0
466	MACF1	protein-coding	23499	protein-coding	chr1	39084167	39487138	microtubule actin crosslinking factor 1	1	0
467	MAF	protein-coding	4094	protein-coding	chr16	79593838	79600737	MAF bZIP transcription factor	1	0
468	MAP4K4	protein-coding	9448	protein-coding	chr2	101697707	101894690	mitogen-activated protein kinase kinase kinase kinase 4	1	0
469	MARK3	protein-coding	4140	protein-coding	chr14	103385415	103503829	microtubule affinity regulating kinase 3	1	0
470	MBNL1	protein-coding	4154	protein-coding	chr3	152299405	152465780	muscleblind like splicing regulator 1	1	0
471	MGP	protein-coding	4256	protein-coding	chr12	14880864	14885854	matrix Gla protein	1	0
472	MMP10	protein-coding	4319	protein-coding	chr11	102770502	102780628	matrix metallopeptidase 10	1	0
473	MMP7	protein-coding	4316	protein-coding	chr11	102520508	102530747	matrix metallopeptidase 7	1	0
474	MPP7	protein-coding	143098	protein-coding	chr10	28050994	28303064	membrane palmitoylated protein 7	1	0
475	MYLK	protein-coding	4638	protein-coding	chr3	123610049	123884332	myosin light chain kinase	1	0
476	MYO6	protein-coding	4646	protein-coding	chr6	75749239	75919537	myosin VI	1	0
477	MYO9A	protein-coding	4649	protein-coding	chr15	71822291	72118150	myosin IXA	1	0
478	NAP1L3	protein-coding	4675	protein-coding	chrX	93670931	93673578	nucleosome assembly protein 1 like 3	1	0
479	NDRG1	protein-coding	10397	protein-coding	chr8	133237175	133297252	N-myc downstream regulated 1	1	1
480	NNMT	protein-coding	4837	protein-coding	chr11	114295813	114312516	nicotinamide N-methyltransferase	1	0
481	NPHP3	protein-coding	27031	protein-coding	chr3	132680609	132722409	nephrocystin 3	1	0
482	NRG1	protein-coding	3084	protein-coding	chr8	32595826	32774044	neuregulin 1	1	0
483	NRP2	protein-coding	8828	protein-coding	chr2	205682501	205779713	neuropilin 2	1	0
484	OSBPL3	protein-coding	26031	protein-coding	chr7	24796537	24892621	oxysterol binding protein like 3	1	0
485	PAK6	protein-coding	56924	protein-coding	chr15	40239063	40277487	p21 (RAC1) activated kinase 6	1	0
486	PARD6B	protein-coding	84612	protein-coding	chr20	50731580	50753741	par-6 family cell polarity regulator beta	1	0
487	PATJ	protein-coding	10207	protein-coding	chr1	61742480	62163949	PATJ crumbs cell polarity complex component	1	0
488	PEA15	protein-coding	8682	protein-coding	chr1	160205384	160215372	proliferation and apoptosis adaptor protein 15	1	0
489	PIK3CD	protein-coding	5293	protein-coding	chr1	9691467	9728922	phosphatidylinositol-4,5-bisphosphate 3-kinase catalytic subunit delta	1	0
490	PLAU	protein-coding	5328	protein-coding	chr10	73911132	73917494	plasminogen activator, urokinase	1	0
491	PROM2	protein-coding	150696	protein-coding	chr2	95274449	95291302	prominin 2	1	0
492	PRR16	protein-coding	51334	protein-coding	chr5	120464300	120687313	proline rich 16	1	0
493	PTGIS	protein-coding	5740	protein-coding	chr20	49503874	49568137	prostaglandin I2 synthase	1	0
494	PTK2	protein-coding	5747	protein-coding	chr8	140657900	141001282	protein tyrosine kinase 2	1	0
495	PTPN3	protein-coding	5774	protein-coding	chr9	109375694	109451384	protein tyrosine phosphatase non-receptor type 3	1	0
496	PXDC1	protein-coding	221749	protein-coding	chr6	3722602	3752012	PX domain containing 1	1	0
497	RAB31	protein-coding	11031	protein-coding	chr18	9708301	9862551	RAB31, member RAS oncogene family	1	0
498	RAB6A	protein-coding	5870	protein-coding	chr11	73675638	73760093	RAB6A, member RAS oncogene family	1	0
499	RASEF	protein-coding	158158	protein-coding	chr9	82979590	83063142	RAS and EF-hand domain containing	1	0
500	RFLNB	protein-coding	359845	protein-coding	chr17	439980	445940	refilin B	1	0
501	SACS	protein-coding	26278	protein-coding	chr13	23328831	23375508	sacsin molecular chaperone	1	0
502	SAT1	protein-coding	6303	protein-coding	chrX	23783158	23786223	spermidine/spermine N1-acetyltransferase 1	1	0
503	SCEL	protein-coding	8796	protein-coding	chr13	77535674	77645263	sciellin	1	0
504	SCG2	protein-coding	7857	protein-coding	chr2	223596940	223602361	secretogranin II	1	0
505	SDC4	protein-coding	6385	protein-coding	chr20	45325289	45348424	syndecan 4	1	0
506	SERPINB2	protein-coding	5055	protein-coding	chr18	63887705	63903890	serpin family B member 2	1	0
507	SHMT1	protein-coding	6470	protein-coding	chr17	88247	123941	serine hydroxymethyltransferase 1	1	0
508	SMAD2	protein-coding	4087	protein-coding	chr18	47808957	47930659	SMAD family member 2	1	1
509	SMAD7	protein-coding	4092	protein-coding	chr18	48919853	48950711	SMAD family member 7	1	1
510	SPHK1	protein-coding	8877	protein-coding	chr17	76384609	76387855	sphingosine kinase 1	1	0
511	SPP1	protein-coding	6696	protein-coding	chr4	87975650	87983411	secreted phosphoprotein 1	1	0
512	SPRR1A	protein-coding	6698	protein-coding	chr1	152984081	152985814	small proline rich protein 1A	1	0
513	SPRY1	protein-coding	10252	protein-coding	chr4	123398386	123403760	sprouty RTK signaling antagonist 1	1	0
514	STEAP3	protein-coding	55240	protein-coding	chr2	119223834	119265651	STEAP3 metalloreductase	1	0
515	SYNE2	protein-coding	23224	protein-coding	chr14	63852965	64226451	spectrin repeat containing nuclear envelope protein 2	1	0
516	TCF3	protein-coding	6929	protein-coding	chr19	1609292	1652615	transcription factor 3	1	0
517	TGFBR2	protein-coding	7048	protein-coding	chr3	30606601	30694141	transforming growth factor beta receptor 2	1	0
518	TGFBR3	protein-coding	7049	protein-coding	chr1	91680343	91886151	transforming growth factor beta receptor 3	1	0
519	TIA1	protein-coding	7072	protein-coding	chr2	70209444	70248628	TIA1 cytotoxic granule associated RNA binding protein	1	0
520	TJP2	protein-coding	9414	protein-coding	chr9	69205011	69255208	tight junction protein 2	1	0
521	TMEM45B	protein-coding	120224	protein-coding	chr11	129815781	129859511	transmembrane protein 45B	1	0
522	TNFRSF12A	protein-coding	51330	protein-coding	chr16	3020368	3022382	TNF receptor superfamily member 12A	1	0
523	TOX3	protein-coding	27324	protein-coding	chr16	52436417	52547143	TOX high mobility group box family member 3	1	0
524	TP53I3	protein-coding	9540	protein-coding	chr2	24077433	24084834	tumor protein p53 inducible protein 3	1	0
525	TP63	protein-coding	8626	protein-coding	chr3	189789659	189881503	tumor protein p63	1	1
526	TPD52L1	protein-coding	7164	protein-coding	chr6	125153773	125264406	TPD52 like 1	1	0
527	TPM4	protein-coding	7171	protein-coding	chr19	16076495	16096744	tropomyosin 4	1	0
528	TTC28	protein-coding	23331	protein-coding	chr22	27978014	28679865	tetratricopeptide repeat domain 28	1	0
529	TTC39A	protein-coding	22996	protein-coding	chr1	51287258	51297961	tetratricopeptide repeat domain 39A	1	0
530	TWIST2	protein-coding	117581	protein-coding	chr2	238848085	238887257	twist family bHLH transcription factor 2	1	1
531	UAP1	protein-coding	6675	protein-coding	chr1	162561899	162599843	UDP-N-acetylglucosamine pyrophosphorylase 1	1	0
532	UPP1	protein-coding	7378	protein-coding	chr7	48089265	48108736	uridine phosphorylase 1	1	0
533	VCAM1	protein-coding	7412	protein-coding	chr1	100719742	100739045	vascular cell adhesion molecule 1	1	0
534	ZNF165	protein-coding	7718	protein-coding	chr6	28080568	28089562	zinc finger protein 165	1	0
535	ABCA1	protein-coding	19	protein-coding	chr9	104781006	104928155	ATP binding cassette subfamily A member 1	1	0
536	ABCB8	protein-coding	11194	protein-coding	chr7	151028450	151047782	ATP binding cassette subfamily B member 8	1	0
537	ABCC4	protein-coding	10257	protein-coding	chr13	95019835	95301451	ATP binding cassette subfamily C member 4	1	0
538	ACTA1	protein-coding	58	protein-coding	chr1	229431246	229434096	actin alpha 1, skeletal muscle	1	0
539	ADIRF	protein-coding	10974	protein-coding	chr10	86968482	86970915	adipogenesis regulatory factor	1	0
540	AHNAK	protein-coding	79026	protein-coding	chr11	62515902	62546806	AHNAK nucleoprotein	1	0
541	AK5	protein-coding	26289	protein-coding	chr1	77282019	77559966	adenylate kinase 5	1	0
542	AKT1	protein-coding	207	protein-coding	chr14	104769350	104793601	AKT serine/threonine kinase 1	1	1
543	ALDH1A1	protein-coding	216	protein-coding	chr9	72900671	72953053	aldehyde dehydrogenase 1 family member A1	1	1
544	ANKHD1	protein-coding	54882	protein-coding	chr5	140401833	140472477	ankyrin repeat and KH domain containing 1	1	0
545	ANKLE2	protein-coding	23141	protein-coding	chr12	132725505	132761832	ankyrin repeat and LEM domain containing 2	1	0
546	ANKRD1	protein-coding	27063	protein-coding	chr10	90912100	90921275	ankyrin repeat domain 1	1	0
547	ANO1	protein-coding	55107	protein-coding	chr11	70085410	70189546	anoctamin 1	1	0
548	ANPEP	protein-coding	290	protein-coding	chr15	89784895	89814852	alanyl aminopeptidase, membrane	1	0
549	ANXA3	protein-coding	306	protein-coding	chr4	78551770	78610445	annexin A3	1	0
550	ANXA6	protein-coding	309	protein-coding	chr5	151100706	151157779	annexin A6	1	0
551	ANXA8	protein-coding	653145	protein-coding	chr10	47467994	47484158	annexin A8	1	0
552	ARFGAP1	protein-coding	55738	protein-coding	chr20	63272813	63289790	ADP ribosylation factor GTPase activating protein 1	1	0
553	ARHGEF40	protein-coding	55701	protein-coding	chr14	21070304	21090247	Rho guanine nucleotide exchange factor 40	1	0
554	ARMCX1	protein-coding	51309	protein-coding	chrX	101550547	101554692	armadillo repeat containing X-linked 1	1	0
555	ARTN	protein-coding	9048	protein-coding	chr1	43933320	43937240	artemin	1	0
556	B2M	protein-coding	567	protein-coding	chr15	44711517	44718877	beta-2-microglobulin	1	0
557	B4GALT4	protein-coding	8702	protein-coding	chr3	119211742	119240878	beta-1,4-galactosyltransferase 4	1	0
558	BCL2A1	protein-coding	597	protein-coding	chr15	79960892	79971196	BCL2 related protein A1	1	0
559	BCL3	protein-coding	602	protein-coding	chr19	44748708	44760044	BCL3 transcription coactivator	1	0
560	BICDL2	protein-coding	146439	protein-coding	chr16	3027682	3036944	BICD family like cargo adaptor 2	1	0
561	BIRC3	protein-coding	330	protein-coding	chr11	102317484	102339403	baculoviral IAP repeat containing 3	1	0
562	BLNK	protein-coding	29760	protein-coding	chr10	96191699	96271516	B cell linker	1	0
563	BMERB1	protein-coding	89927	protein-coding	chr16	15434588	15588259	bMERB domain containing 1	1	0
564	BMP2	protein-coding	650	protein-coding	chr20	6767686	6780246	bone morphogenetic protein 2	1	0
565	CALU	protein-coding	813	protein-coding	chr7	128739359	128773400	calumenin	1	0
566	CAPG	protein-coding	822	protein-coding	chr2	85394748	85410697	capping actin protein, gelsolin like	1	0
567	CAV1	protein-coding	857	protein-coding	chr7	116526362	116561178	caveolin 1	1	1
568	CAVIN2	protein-coding	8436	protein-coding	chr2	191834310	191847088	caveolae associated protein 2	1	0
569	CBR3	protein-coding	874	protein-coding	chr21	36135079	36146562	carbonyl reductase 3	1	0
570	CCDC50	protein-coding	152137	protein-coding	chr3	191329394	191398659	coiled-coil domain containing 50	1	0
571	CCND1	protein-coding	595	protein-coding	chr11	69641105	69654474	cyclin D1	1	0
572	CD9	protein-coding	928	protein-coding	chr12	6199946	6238266	CD9 molecule	1	0
573	CD99L2	protein-coding	83692	protein-coding	chrX	150766336	150898668	CD99 molecule like 2	1	0
574	CDH6	protein-coding	1004	protein-coding	chr5	31193686	31329146	cadherin 6	1	0
575	CDK14	protein-coding	5218	protein-coding	chr7	90709816	91210590	cyclin dependent kinase 14	1	1
576	CDKN1A	protein-coding	1026	protein-coding	chr6	36676490	36687339	cyclin dependent kinase inhibitor 1A	1	0
577	CEACAM1	protein-coding	634	protein-coding	chr19	42507306	42528481	carcinoembryonic antigen related cell adhesion molecule 1	1	0
578	CEACAM5	protein-coding	1048	protein-coding	chr19	41708626	41730421	carcinoembryonic antigen related cell adhesion molecule 5	1	0
579	CNKSR1	protein-coding	10256	protein-coding	chr1	26177491	26189884	connector enhancer of kinase suppressor of Ras 1	1	0
580	COBL	protein-coding	23242	protein-coding	chr7	51070829	51316809	cordon-bleu WH2 repeat protein	1	0
581	COLGALT2	protein-coding	23127	protein-coding	chr1	183929662	184037728	collagen beta(1-O)galactosyltransferase 2	1	0
582	COMP	protein-coding	1311	protein-coding	chr19	18782773	18791305	cartilage oligomeric matrix protein	1	0
583	CORO1A	protein-coding	11151	protein-coding	chr16	30183410	30189076	coronin 1A	1	0
584	CPA4	protein-coding	51200	protein-coding	chr7	130293134	130324180	carboxypeptidase A4	1	0
585	CSF1	protein-coding	1435	protein-coding	chr1	109910849	109930992	colony stimulating factor 1	1	0
586	CTHRC1	protein-coding	115908	protein-coding	chr8	103372507	103382989	collagen triple helix repeat containing 1	1	1
587	CXCL6	protein-coding	6372	protein-coding	chr4	73836678	73838760	C-X-C motif chemokine ligand 6	1	0
588	CXCL8	protein-coding	3576	protein-coding	chr4	73740569	73742330	C-X-C motif chemokine ligand 8	1	0
589	CXCR4	protein-coding	7852	protein-coding	chr2	136114349	136118149	C-X-C motif chemokine receptor 4	1	0
590	CYP27B1	protein-coding	1594	protein-coding	chr12	57762334	57767078	cytochrome P450 family 27 subfamily B member 1	1	0
591	CYP2F1	protein-coding	1572	protein-coding	chr19	41114432	41128381	cytochrome P450 family 2 subfamily F member 1	1	0
592	CYP4F11	protein-coding	57834	protein-coding	chr19	15912370	15934866	cytochrome P450 family 4 subfamily F member 11	1	0
593	DAPP1	protein-coding	27071	protein-coding	chr4	99816827	99870189	dual adaptor of phosphotyrosine and 3-phosphoinositides 1	1	0
594	DBN1	protein-coding	1627	protein-coding	chr5	177456592	177473634	drebrin 1	1	0
595	DEPTOR	protein-coding	64798	protein-coding	chr8	119873655	120050918	DEP domain containing MTOR interacting protein	1	0
596	DHRS2	protein-coding	10202	protein-coding	chr14	23630115	23642438	dehydrogenase/reductase 2	1	0
597	DIO2	protein-coding	1734	protein-coding	chr14	80197526	80231057	iodothyronine deiodinase 2	1	0
598	DIXDC1	protein-coding	85458	protein-coding	chr11	111977309	112022650	DIX domain containing 1	1	0
599	DMKN	protein-coding	93099	protein-coding	chr19	35497220	35501911	dermokine	1	0
600	DNAJB4	protein-coding	11080	protein-coding	chr1	77980184	78017964	DnaJ heat shock protein family (Hsp40) member B4	1	0
601	DOCK10	protein-coding	55619	protein-coding	chr2	224765090	224982427	dedicator of cytokinesis 10	1	0
602	DOCK9	protein-coding	23348	protein-coding	chr13	98860181	99086694	dedicator of cytokinesis 9	1	0
603	DPP8	protein-coding	54878	protein-coding	chr15	65442467	65517274	dipeptidyl peptidase 8	1	0
604	DPT	protein-coding	1805	protein-coding	chr1	168695468	168729206	dermatopontin	1	0
605	ECM2	protein-coding	1842	protein-coding	chr9	92495312	92536092	extracellular matrix protein 2	1	0
606	EFCAB14	protein-coding	9813	protein-coding	chr1	46675159	46719114	EF-hand calcium binding domain 14	1	0
607	EFHD2	protein-coding	79180	protein-coding	chr1	15409888	15430339	EF-hand domain family member D2	1	0
608	EFNA1	protein-coding	1942	protein-coding	chr1	155127876	155134899	ephrin A1	1	0
609	EGF	protein-coding	1950	protein-coding	chr4	109912883	110013766	epidermal growth factor	1	1
610	EGR2	protein-coding	1959	protein-coding	chr10	62811996	62816366	early growth response 2	1	0
611	EIF4A2	protein-coding	1974	protein-coding	chr3	186783577	186789896	eukaryotic translation initiation factor 4A2	1	0
612	EPDR1	protein-coding	54749	protein-coding	chr7	37920640	37951934	ependymin related 1	1	0
613	ERMP1	protein-coding	79956	protein-coding	chr9	5784572	5833117	endoplasmic reticulum metallopeptidase 1	1	0
614	ESR1	protein-coding	2099	protein-coding	chr6	151805673	152103273	estrogen receptor 1	1	0
615	ETS2	protein-coding	2114	protein-coding	chr21	38805929	38824954	ETS proto-oncogene 2, transcription factor	1	0
616	FAAH2	protein-coding	158584	protein-coding	chrX	57286677	57489196	fatty acid amide hydrolase 2	1	0
617	FAM110C	protein-coding	642273	protein-coding	chr2	38814	46505	family with sequence similarity 110 member C	1	0
618	FAM83A	protein-coding	84985	protein-coding	chr8	123179047	123210079	family with sequence similarity 83 member A	1	0
619	FAT4	protein-coding	79633	protein-coding	chr4	125316412	125492932	FAT atypical cadherin 4	1	0
620	FBN2	protein-coding	2201	protein-coding	chr5	128257909	128538245	fibrillin 2	1	0
621	FGF5	protein-coding	2250	protein-coding	chr4	80266588	80291017	fibroblast growth factor 5	1	0
622	FILIP1L	protein-coding	11259	protein-coding	chr3	99833144	100114513	filamin A interacting protein 1 like	1	0
623	FLNB	protein-coding	2317	protein-coding	chr3	58008422	58172250	filamin B	1	0
624	FUCA1	protein-coding	2517	protein-coding	chr1	23845081	23868369	alpha-L-fucosidase 1	1	0
625	FUT1	protein-coding	2523	protein-coding	chr19	48748011	48755390	fucosyltransferase 1 (H blood group)	1	0
626	FUT3	protein-coding	2525	protein-coding	chr19	5842888	5851474	fucosyltransferase 3 (Lewis blood group)	1	0
627	FYN	protein-coding	2534	protein-coding	chr6	111660332	111759131	FYN proto-oncogene, Src family tyrosine kinase	1	0
628	GALE	protein-coding	2582	protein-coding	chr1	23795599	23800578	UDP-galactose-4-epimerase	1	0
629	GALNT2	protein-coding	2590	protein-coding	chr1	230067195	230092030	polypeptide N-acetylgalactosaminyltransferase 2	1	0
630	GGCT	protein-coding	79017	protein-coding	chr7	30496621	30504829	gamma-glutamylcyclotransferase	1	0
631	GLDC	protein-coding	2731	protein-coding	chr9	6532464	6645692	glycine decarboxylase	1	0
632	GLI3	protein-coding	2737	protein-coding	chr7	41960950	42237209	GLI family zinc finger 3	1	0
633	GLIPR2	protein-coding	152007	protein-coding	chr9	36136733	36163906	GLI pathogenesis related 2	1	0
634	GLS2	protein-coding	27165	protein-coding	chr12	56470944	56488414	glutaminase 2	1	0
635	GLYR1	protein-coding	84656	protein-coding	chr16	4803203	4847288	glyoxylate reductase 1 homolog	1	0
636	GNAL	protein-coding	2774	protein-coding	chr18	11751472	11885684	G protein subunit alpha L	1	0
637	GPC1	protein-coding	2817	protein-coding	chr2	240435663	240468076	glypican 1	1	0
638	GSDME	protein-coding	1687	protein-coding	chr7	24698355	24757464	gasdermin E	1	0
639	GSE1	protein-coding	23199	protein-coding	chr16	85613322	85676200	Gse1 coiled-coil protein	1	0
640	GSK3B	protein-coding	2932	protein-coding	chr3	119821321	120094447	glycogen synthase kinase 3 beta	1	1
641	HACL1	protein-coding	26061	protein-coding	chr3	15560701	15601569	2-hydroxyacyl-CoA lyase 1	1	0
642	HBEGF	protein-coding	1839	protein-coding	chr5	140332843	140346603	heparin binding EGF like growth factor	1	0
643	HEY1	protein-coding	23462	protein-coding	chr8	79764010	79767767	hes related family bHLH transcription factor with YRPW motif 1	1	0
644	HMBS	protein-coding	3145	protein-coding	chr11	119087987	119093549	hydroxymethylbilane synthase	1	0
645	HPS5	protein-coding	11234	protein-coding	chr11	18278676	18322140	HPS5 biogenesis of lysosomal organelles complex 2 subunit 2	1	0
646	HS3ST1	protein-coding	9957	protein-coding	chr4	11393150	11428894	heparan sulfate-glucosamine 3-sulfotransferase 1	1	0
647	HS3ST3B1	protein-coding	9953	protein-coding	chr17	14301081	14349404	heparan sulfate-glucosamine 3-sulfotransferase 3B1	1	0
648	HSPG2	protein-coding	3339	protein-coding	chr1	21822244	21937310	heparan sulfate proteoglycan 2	1	0
649	IER3	protein-coding	8870	protein-coding	chr6	30743199	30744547	immediate early response 3	1	0
650	IFIT2	protein-coding	3433	protein-coding	chr10	89302046	89309271	interferon induced protein with tetratricopeptide repeats 2	1	0
651	IGF2	protein-coding	3481	protein-coding	chr11	2129117	2140943	insulin like growth factor 2	1	0
652	IKBIP	protein-coding	121457	protein-coding	chr12	98624249	98644788	IKBKB interacting protein	1	0
653	IL11	protein-coding	3589	protein-coding	chr19	55364382	55370463	interleukin 11	1	0
654	IL13RA2	protein-coding	3598	protein-coding	chrX	115003982	115017616	interleukin 13 receptor subunit alpha 2	1	0
655	IL1B	protein-coding	3553	protein-coding	chr2	112829756	112836779	interleukin 1 beta	1	0
656	IL1R1	protein-coding	3554	protein-coding	chr2	102153941	102179874	interleukin 1 receptor type 1	1	0
657	IL32	protein-coding	9235	protein-coding	chr16	3065403	3069819	interleukin 32	1	0
658	ILDR1	protein-coding	286676	protein-coding	chr3	121987323	122022247	immunoglobulin like domain containing receptor 1	1	0
659	ILK	protein-coding	3611	protein-coding	chr11	6603708	6610874	integrin linked kinase	1	1
660	INAVA	protein-coding	55765	protein-coding	chr1	200894900	200915742	innate immunity activator	1	0
661	INHBB	protein-coding	3625	protein-coding	chr2	120346136	120351803	inhibin subunit beta B	1	0
662	IQCB1	protein-coding	9657	protein-coding	chr3	121769761	121835079	IQ motif containing B1	1	0
663	ITGA11	protein-coding	22801	protein-coding	chr15	68296532	68432163	integrin subunit alpha 11	1	0
664	KCNMA1	protein-coding	3778	protein-coding	chr10	76869604	77637808	potassium calcium-activated channel subfamily M alpha 1	1	0
665	KDELR3	protein-coding	11015	protein-coding	chr22	38468096	38483447	KDEL endoplasmic reticulum protein retention receptor 3	1	0
666	KIAA0040	protein-coding	9674	protein-coding	chr1	175156986	175192776	KIAA0040	1	0
667	KLC3	protein-coding	147700	protein-coding	chr19	45340750	45351519	kinesin light chain 3	1	0
668	KLF10	protein-coding	7071	protein-coding	chr8	102648784	102655725	Kruppel like factor 10	1	0
669	KLK6	protein-coding	5653	protein-coding	chr19	50958631	50969591	kallikrein related peptidase 6	1	0
670	KLK7	protein-coding	5650	protein-coding	chr19	50976468	50983917	kallikrein related peptidase 7	1	0
671	KRT6B	protein-coding	3854	protein-coding	chr12	52446651	52452146	keratin 6B	1	0
672	LAMA4	protein-coding	3910	protein-coding	chr6	112107931	112254567	laminin subunit alpha 4	1	0
673	LBH	protein-coding	81606	protein-coding	chr2	30231534	30260028	LBH regulator of WNT signaling pathway	1	0
674	LCP1	protein-coding	3936	protein-coding	chr13	46125923	46182177	lymphocyte cytosolic protein 1	1	0
675	LIPG	protein-coding	9388	protein-coding	chr18	49562057	49599184	lipase G, endothelial type	1	0
676	LRATD1	protein-coding	151354	protein-coding	chr2	14632717	14640041	LRAT domain containing 1	1	0
677	MAFB	protein-coding	9935	protein-coding	chr20	40685848	40689236	MAF bZIP transcription factor B	1	0
678	MANSC1	protein-coding	54682	protein-coding	chr12	12326056	12350242	MANSC domain containing 1	1	0
679	MAP3K7	protein-coding	6885	protein-coding	chr6	90513580	90587072	mitogen-activated protein kinase kinase kinase 7	1	0
680	MATN2	protein-coding	4147	protein-coding	chr8	97869064	98036723	matrilin 2	1	0
681	MATN3	protein-coding	4148	protein-coding	chr2	19992052	20012668	matrilin 3	1	0
682	MCM7	protein-coding	4176	protein-coding	chr7	100092728	100101940	minichromosome maintenance complex component 7	1	0
683	MEST	protein-coding	4232	protein-coding	chr7	130492085	130506465	mesoderm specific transcript	1	0
684	METTL7A	protein-coding	25840	protein-coding	chr12	50925015	50932507	methyltransferase like 7A	1	0
685	MFAP5	protein-coding	8076	protein-coding	chr12	8645943	8662826	microfibril associated protein 5	1	0
686	MITF	protein-coding	4286	protein-coding	chr3	69739464	69968332	melanocyte inducing transcription factor	1	0
687	MMP12	protein-coding	4321	protein-coding	chr11	102862743	102874982	matrix metallopeptidase 12	1	0
688	MMP13	protein-coding	4322	protein-coding	chr11	102942995	102955732	matrix metallopeptidase 13	1	0
689	MPRIP	protein-coding	23164	protein-coding	chr17	17042760	17192648	myosin phosphatase Rho interacting protein	1	0
690	MSN	protein-coding	4478	protein-coding	chrX	65667654	65741931	moesin	1	0
691	MUC20	protein-coding	200958	protein-coding	chr3	195720882	195733553	mucin 20, cell surface associated	1	0
692	MXRA5	protein-coding	25878	protein-coding	chrX	3308566	3346652	matrix remodeling associated 5	1	0
693	NAV1	protein-coding	89796	protein-coding	chr1	201739900	201826969	neuron navigator 1	1	0
694	NDN	protein-coding	4692	protein-coding	chr15	23685400	23687305	necdin, MAGE family member	1	0
695	NECTIN3	protein-coding	25945	protein-coding	chr3	111071816	111137560	nectin cell adhesion molecule 3	1	0
696	NEGR1	protein-coding	257194	protein-coding	chr1	71395943	72282539	neuronal growth regulator 1	1	0
697	NFATC1	protein-coding	4772	protein-coding	chr18	79400299	79529323	nuclear factor of activated T cells 1	1	0
698	NQO1	protein-coding	1728	protein-coding	chr16	69709401	69726560	NAD(P)H quinone dehydrogenase 1	1	0
699	NRIP3	protein-coding	56675	protein-coding	chr11	8980576	9004001	nuclear receptor interacting protein 3	1	0
700	NUAK1	protein-coding	9891	protein-coding	chr12	106063347	106140033	NUAK family kinase 1	1	1
701	OGDH	protein-coding	4967	protein-coding	chr7	44606627	44676578	oxoglutarate dehydrogenase	1	0
702	OLFML3	protein-coding	56944	protein-coding	chr1	113979391	113982254	olfactomedin like 3	1	0
703	OVOL1	protein-coding	5017	protein-coding	chr11	65787063	65797214	ovo like transcriptional repressor 1	1	0
704	P4HA2	protein-coding	8974	protein-coding	chr5	132190147	132227853	prolyl 4-hydroxylase subunit alpha 2	1	0
705	P4HA3	protein-coding	283208	protein-coding	chr11	74266657	74311640	prolyl 4-hydroxylase subunit alpha 3	1	0
706	PAFAH1B1	protein-coding	5048	protein-coding	chr17	2593654	2685615	platelet activating factor acetylhydrolase 1b regulatory subunit 1	1	0
707	PAG1	protein-coding	55824	protein-coding	chr8	80967811	81112068	phosphoprotein membrane anchor with glycosphingolipid microdomains 1	1	0
708	PAM	protein-coding	5066	protein-coding	chr5	102755305	103031104	peptidylglycine alpha-amidating monooxygenase	1	0
709	PAPSS2	protein-coding	9060	protein-coding	chr10	87659878	87747705	3'-phosphoadenosine 5'-phosphosulfate synthase 2	1	0
710	PDGFA	protein-coding	5154	protein-coding	chr7	497260	519844	platelet derived growth factor subunit A	1	0
711	PDLIM7	protein-coding	9260	protein-coding	chr5	177490246	177497605	PDZ and LIM domain 7	1	0
712	PHGDH	protein-coding	26227	protein-coding	chr1	119711934	119744215	phosphoglycerate dehydrogenase	1	0
713	PI3	protein-coding	5266	protein-coding	chr20	45174902	45176544	peptidase inhibitor 3	1	0
714	PKP1	protein-coding	5317	protein-coding	chr1	201283452	201332993	plakophilin 1	1	0
715	PLA2G7	protein-coding	7941	protein-coding	chr6	46704316	46735693	phospholipase A2 group VII	1	0
716	PLAAT4	protein-coding	5920	protein-coding	chr11	63536808	63546458	phospholipase A and acyltransferase 4	1	0
717	PLAGL1	protein-coding	5325	protein-coding	chr6	143940300	144008259	PLAG1 like zinc finger 1	1	0
718	PLEKHO1	protein-coding	51177	protein-coding	chr1	150149434	150160065	pleckstrin homology domain containing O1	1	0
719	PLPP2	protein-coding	8612	protein-coding	chr19	281044	291139	phospholipid phosphatase 2	1	0
720	PNMA2	protein-coding	10687	protein-coding	chr8	26504701	26513872	PNMA family member 2	1	0
721	POPDC3	protein-coding	64208	protein-coding	chr6	105157900	105180014	popeye domain containing 3	1	0
722	PPARG	protein-coding	5468	protein-coding	chr3	12288937	12434356	peroxisome proliferator activated receptor gamma	1	0
723	PPFIBP2	protein-coding	8495	protein-coding	chr11	7605734	7653765	PPFIA binding protein 2	1	0
724	PPIB	protein-coding	5479	protein-coding	chr15	64155815	64163155	peptidylprolyl isomerase B	1	0
725	PPP1R14C	protein-coding	81706	protein-coding	chr6	150143044	150250392	protein phosphatase 1 regulatory inhibitor subunit 14C	1	0
726	PRC1	protein-coding	9055	protein-coding	chr15	90966043	90994535	protein regulator of cytokinesis 1	1	0
727	PRKCA	protein-coding	5578	protein-coding	chr17	66302613	66810743	protein kinase C alpha	1	0
728	PRKCH	protein-coding	5583	protein-coding	chr14	61321443	61550980	protein kinase C eta	1	0
729	PRKD1	protein-coding	5587	protein-coding	chr14	29576481	29927847	protein kinase D1	1	0
730	PROCR	protein-coding	10544	protein-coding	chr20	35172072	35177362	protein C receptor	1	0
731	PRR15	protein-coding	222171	protein-coding	chr7	29563835	29567293	proline rich 15	1	0
732	PRR5-ARHGAP8	protein-coding	553158	protein-coding	chr22	44702198	44862784	PRR5-ARHGAP8 readthrough	1	0
733	PRRG4	protein-coding	79056	protein-coding	chr11	32829927	32858120	proline rich and Gla domain 4	1	0
734	PRSS22	protein-coding	64063	protein-coding	chr16	2852730	2858170	serine protease 22	1	0
735	PTAFR	protein-coding	5724	protein-coding	chr1	28147166	28176690	platelet activating factor receptor	1	0
736	PTGER2	protein-coding	5732	protein-coding	chr14	52314312	52328595	prostaglandin E receptor 2	1	0
737	PTGS1	protein-coding	5742	protein-coding	chr9	122371024	122395703	prostaglandin-endoperoxide synthase 1	1	0
738	RAB26	protein-coding	25837	protein-coding	chr16	2148144	2154161	RAB26, member RAS oncogene family	1	0
739	RAPGEF5	protein-coding	9771	protein-coding	chr7	22118236	22193745	Rap guanine nucleotide exchange factor 5	1	0
740	RBMS1	protein-coding	5937	protein-coding	chr2	160272151	160493807	RNA binding motif single stranded interacting protein 1	1	0
741	RBMS3	protein-coding	27303	protein-coding	chr3	29281312	29991318	RNA binding motif single stranded interacting protein 3	1	0
742	RGL1	protein-coding	23179	protein-coding	chr1	183805120	183928543	ral guanine nucleotide dissociation stimulator like 1	1	0
743	RGS2	protein-coding	5997	protein-coding	chr1	192809039	192812275	regulator of G protein signaling 2	1	0
744	RHOB	protein-coding	388	protein-coding	chr2	20447074	20449440	ras homolog family member B	1	0
745	RLN2	protein-coding	6019	protein-coding	chr9	5299866	5304228	relaxin 2	1	0
746	RNF128	protein-coding	79589	protein-coding	chrX	106726701	106797016	ring finger protein 128	1	0
747	RNF14	protein-coding	9604	protein-coding	chr5	141969105	141990292	ring finger protein 14	1	0
748	ROR1	protein-coding	4919	protein-coding	chr1	63774017	64143369	receptor tyrosine kinase like orphan receptor 1	1	1
749	RUNX2	protein-coding	860	protein-coding	chr6	45328330	45551082	RUNX family transcription factor 2	1	0
750	S100A9	protein-coding	6280	protein-coding	chr1	153357854	153361023	S100 calcium binding protein A9	1	0
751	SBNO1	protein-coding	55206	protein-coding	chr12	123289109	123364847	strawberry notch homolog 1	1	0
752	SCRIB	protein-coding	23513	protein-coding	chr8	267972	292820	scribble planar cell polarity protein	1	0
753	SEC23A	protein-coding	10484	protein-coding	chr14	39031919	39103235	Sec23 homolog A, coat complex II component	1	0
754	SELENBP1	protein-coding	8991	protein-coding	chr1	151364304	151372705	selenium binding protein 1	1	0
755	SEMA3C	protein-coding	10512	protein-coding	chr7	80742538	80922389	semaphorin 3C	1	0
756	SEMA5A	protein-coding	9037	protein-coding	chr5	9035033	9546075	semaphorin 5A	1	0
757	SEPTIN6	protein-coding	23157	protein-coding	chrX	119615725	119693168	septin 6	1	0
758	SERPINH1	protein-coding	871	protein-coding	chr11	75562253	75572811	serpin family H member 1	1	0
759	SFRP2	protein-coding	6423	protein-coding	chr4	153780591	153789083	secreted frizzled related protein 2	1	0
760	SHROOM3	protein-coding	57619	protein-coding	chr4	76435229	76783252	shroom family member 3	1	0
761	SKIL	protein-coding	6498	protein-coding	chr3	170357715	170396834	SKI like proto-oncogene	1	1
762	SLC16A5	protein-coding	9121	protein-coding	chr17	75087954	75106160	solute carrier family 16 member 5	1	0
763	SLC22A4	protein-coding	6583	protein-coding	chr5	132294394	132344189	solute carrier family 22 member 4	1	0
764	SLC37A2	protein-coding	219855	protein-coding	chr11	125063305	125090516	solute carrier family 37 member 2	1	0
765	SLC3A2	protein-coding	6520	protein-coding	chr11	62881699	62888883	solute carrier family 3 member 2	1	0
766	SLC7A5	protein-coding	8140	protein-coding	chr16	87830023	87869507	solute carrier family 7 member 5	1	0
767	SMC5	protein-coding	23137	protein-coding	chr9	70258978	70354873	structural maintenance of chromosomes 5	1	0
768	SNCA	protein-coding	6622	protein-coding	chr4	89724099	89836976	synuclein alpha	1	0
769	SNTB1	protein-coding	6641	protein-coding	chr8	120535756	120812046	syntrophin beta 1	1	0
770	SOX10	protein-coding	6663	protein-coding	chr22	37972312	37984532	SRY-box transcription factor 10	1	0
771	SOX2	protein-coding	6657	protein-coding	chr3	181711925	181714435	SRY-box transcription factor 2	1	1
772	SPINK5	protein-coding	11005	protein-coding	chr5	148063980	148137381	serine peptidase inhibitor, Kazal type 5	1	0
773	ST3GAL2	protein-coding	6483	protein-coding	chr16	70375977	70439100	ST3 beta-galactoside alpha-2,3-sialyltransferase 2	1	0
774	STAT5A	protein-coding	6776	protein-coding	chr17	42287547	42311942	signal transducer and activator of transcription 5A	1	0
775	STEAP1	protein-coding	26872	protein-coding	chr7	90154469	90164827	STEAP family member 1	1	0
776	STEAP4	protein-coding	79689	protein-coding	chr7	88270896	88306894	STEAP4 metalloreductase	1	0
777	STRA6	protein-coding	64220	protein-coding	chr15	74194388	74209030	stimulated by retinoic acid 6	1	0
778	STX19	protein-coding	415117	protein-coding	chr3	94014365	94028597	syntaxin 19	1	0
779	STX3	protein-coding	6809	protein-coding	chr11	59755376	59805878	syntaxin 3	1	0
780	STXBP5	protein-coding	134957	protein-coding	chr6	147204358	147390476	syntaxin binding protein 5	1	0
781	SUSD5	protein-coding	26032	protein-coding	chr3	33150043	33218810	sushi domain containing 5	1	0
782	SYNE1	protein-coding	23345	protein-coding	chr6	152121684	152636851	spectrin repeat containing nuclear envelope protein 1	1	0
783	SYT11	protein-coding	23208	protein-coding	chr1	155859567	155885199	synaptotagmin 11	1	0
784	SYTL1	protein-coding	84958	protein-coding	chr1	27342022	27353932	synaptotagmin like 1	1	0
785	TBC1D23	protein-coding	55773	protein-coding	chr3	100260992	100325236	TBC1 domain family member 23	1	0
786	TC2N	protein-coding	123036	protein-coding	chr14	91779746	91836455	tandem C2 domains, nuclear	1	0
787	TGFBR1	protein-coding	7046	protein-coding	chr9	99105113	99154191	transforming growth factor beta receptor 1	1	1
788	THBD	protein-coding	7056	protein-coding	chr20	23045633	23049664	thrombomodulin	1	0
789	TMEM126B	protein-coding	55863	protein-coding	chr11	85628573	85636540	transmembrane protein 126B	1	0
790	TMEM167A	protein-coding	153339	protein-coding	chr5	83052846	83077394	transmembrane protein 167A	1	0
791	TMEM37	protein-coding	140738	protein-coding	chr2	119431854	119438504	transmembrane protein 37	1	0
792	TMEM47	protein-coding	83604	protein-coding	chrX	34627075	34657285	transmembrane protein 47	1	0
793	TMPRSS13	protein-coding	84000	protein-coding	chr11	117903042	117929402	transmembrane serine protease 13	1	0
794	TNFAIP3	protein-coding	7128	protein-coding	chr6	137867259	137883312	TNF alpha induced protein 3	1	0
795	TNFRSF11B	protein-coding	4982	protein-coding	chr8	118923557	118951885	TNF receptor superfamily member 11b	1	0
796	TOB1	protein-coding	10140	protein-coding	chr17	50862226	50866354	transducer of ERBB2, 1	1	0
797	TSPAN13	protein-coding	27075	protein-coding	chr7	16753755	16784536	tetraspanin 13	1	0
798	TSPAN4	protein-coding	7106	protein-coding	chr11	842852	867111	tetraspanin 4	1	0
799	TUBA4A	protein-coding	7277	protein-coding	chr2	219249711	219254608	tubulin alpha 4a	1	0
800	TUFT1	protein-coding	7286	protein-coding	chr1	151540309	151583583	tuftelin 1	1	0
801	TUT7	protein-coding	79670	protein-coding	chr9	86287733	86354410	terminal uridylyl transferase 7	1	0
802	ULBP2	protein-coding	80328	protein-coding	chr6	149942014	149949232	UL16 binding protein 2	1	0
803	VAV3	protein-coding	10451	protein-coding	chr1	107571161	107688499	vav guanine nucleotide exchange factor 3	1	0
804	VPS13A	protein-coding	23230	protein-coding	chr9	77177445	77385190	vacuolar protein sorting 13 homolog A	1	0
805	VSNL1	protein-coding	7447	protein-coding	chr2	17539972	17656439	visinin like 1	1	0
806	WFDC2	protein-coding	10406	protein-coding	chr20	45469753	45481532	WAP four-disulfide core domain 2	1	0
807	WNK1	protein-coding	65125	protein-coding	chr12	752579	911452	WNK lysine deficient protein kinase 1	1	0
808	WNT11	protein-coding	7481	protein-coding	chr11	76186325	76206502	Wnt family member 11	1	0
809	XDH	protein-coding	7498	protein-coding	chr2	31334321	31414742	xanthine dehydrogenase	1	0
810	XYLT1	protein-coding	64131	protein-coding	chr16	103030	472459	xylosyltransferase 1	1	0
811	YAP1	protein-coding	10413	protein-coding	chr11	102110447	102233424	Yes associated protein 1	1	1
812	ZBTB38	protein-coding	253461	protein-coding	chr3	141324186	141449790	zinc finger and BTB domain containing 38	1	0
813	ZNF207	protein-coding	7756	protein-coding	chr17	32350138	32370449	zinc finger protein 207	1	0
814	ZNF788P	protein-coding	388507	protein-coding	chr19	12092297	12114753	zinc finger family member 788, pseudogene	1	0
815	CTNNB1	protein-coding	1499	protein-coding	chr3	41199505	41240443	catenin beta 1	0	1
816	BMI1	protein-coding	648	protein-coding	chr10	22321099	22331484	BMI1 proto-oncogene, polycomb ring finger	0	1
817	STAT3	protein-coding	6774	protein-coding	chr17	42313325	42388495	signal transducer and activator of transcription 3	0	1
818	GLI1	protein-coding	2735	protein-coding	chr12	57460151	57472264	GLI family zinc finger 1	0	1
819	HIF1A	protein-coding	3091	protein-coding	chr14	61697622	61748259	hypoxia inducible factor 1 subunit alpha	0	1
820	FOXQ1	protein-coding	94234	protein-coding	chr6	1312098	1314758	forkhead box Q1	0	1
821	FOXM1	protein-coding	2305	protein-coding	chr12	2857680	2877174	forkhead box M1	0	1
822	MTDH	protein-coding	92140	protein-coding	chr8	97644184	97730260	metadherin	0	1
823	TBXT	protein-coding	6862	protein-coding	chr6	166157656	166168669	T-box transcription factor T	0	1
824	SOX4	protein-coding	6659	protein-coding	chr6	21593751	21598618	SRY-box transcription factor 4	0	1
825	SIX1	protein-coding	6495	protein-coding	chr14	60643433	60649477	SIX homeobox 1	0	1
826	NANOG	protein-coding	79923	protein-coding	chr12	7789402	7796061	Nanog homeobox	0	1
827	FAM3C	protein-coding	10447	protein-coding	chr7	121348880	121396308	family with sequence similarity 3 member C	0	1
828	KLF17	protein-coding	128209	protein-coding	chr1	44118821	44135137	Kruppel like factor 17	0	1
829	DCLK1	protein-coding	9201	protein-coding	chr13	35768652	36131939	doublecortin like kinase 1	0	1
830	TM4SF5	protein-coding	9032	protein-coding	chr17	4771886	4783211	transmembrane 4 L six family member 5	0	1
831	KLF8	protein-coding	11279	protein-coding	chrX	56232356	56291530	Kruppel like factor 8	0	1
832	WWTR1	protein-coding	25937	protein-coding	chr3	149517235	149658025	WW domain containing transcription regulator 1	0	1
833	PDGFD	protein-coding	80310	protein-coding	chr11	103907191	104164147	platelet derived growth factor D	0	1
834	TDGF1	protein-coding	6997	protein-coding	chr3	46574535	46582457	teratocarcinoma-derived growth factor 1	0	1
835	EZH2	protein-coding	2146	protein-coding	chr7	148807383	148884291	enhancer of zeste 2 polycomb repressive complex 2 subunit	0	1
836	CCR7	protein-coding	1236	protein-coding	chr17	40553770	40561013	C-C motif chemokine receptor 7	0	1
837	SMAD4	protein-coding	4089	protein-coding	chr18	51030213	51085041	SMAD family member 4	0	1
838	KDM1A	protein-coding	23028	protein-coding	chr1	23019468	23083689	lysine demethylase 1A	0	1
839	KLF4	protein-coding	9314	protein-coding	chr9	107484852	107489769	Kruppel like factor 4	0	1
840	SLC39A6	protein-coding	25800	protein-coding	chr18	36111000	36129394	solute carrier family 39 member 6	0	1
841	PTEN	protein-coding	5728	protein-coding	chr10	79449	187719	phosphatase and tensin homolog	0	1
842	CTNNBIP1	protein-coding	56998	protein-coding	chr1	9848276	9910269	catenin beta interacting protein 1	0	1
843	EIF5A2	protein-coding	56648	protein-coding	chr3	170888418	170908637	eukaryotic translation initiation factor 5A2	0	1
844	BTBD7	protein-coding	55727	protein-coding	chr14	402190	447598	BTB domain containing 7	0	1
845	YBX1	protein-coding	4904	protein-coding	chr1	42682418	42703805	Y-box binding protein 1	0	1
846	CCL18	protein-coding	6362	protein-coding	chr17	36064272	36072032	C-C motif chemokine ligand 18	0	1
847	CTBP2	protein-coding	1488	protein-coding	chr10	124984317	125159957	C-terminal binding protein 2	0	1
848	CTBP1	protein-coding	1487	protein-coding	chr4	1211445	1249130	C-terminal binding protein 1	0	1
849	MACC1	protein-coding	346389	protein-coding	chr7	20134656	20217384	MET transcriptional regulator MACC1	0	1
850	L1CAM	protein-coding	3897	protein-coding	chrX	153861514	153875944	L1 cell adhesion molecule	0	1
851	PROM1	protein-coding	8842	protein-coding	chr4	15968228	16083336	prominin 1	0	1
852	CUL4A	protein-coding	8451	protein-coding	chr13	113209613	113230219	cullin 4A	0	1
853	PARD3	protein-coding	56288	protein-coding	chr10	34109561	34815296	par-3 family cell polarity regulator	0	1
854	NEDD9	protein-coding	4739	protein-coding	chr6	11183298	11382348	neural precursor cell expressed, developmentally down-regulated 9	0	1
855	SALL4	protein-coding	57167	protein-coding	chr20	51782331	51802521	spalt like transcription factor 4	0	1
856	SIRT1	protein-coding	23411	protein-coding	chr10	67891402	67918390	sirtuin 1	0	1
857	HDGF	protein-coding	3068	protein-coding	chr1	156742107	156752232	heparin binding growth factor	0	1
858	PAQR3	protein-coding	152559	protein-coding	chr4	78911878	78939438	progestin and adipoQ receptor family member 3	0	1
859	TET1	protein-coding	80312	protein-coding	chr10	68560337	68694485	tet methylcytosine dioxygenase 1	0	1
860	SHH	protein-coding	6469	protein-coding	chr7	155799980	155812463	sonic hedgehog signaling molecule	0	1
861	PEBP1	protein-coding	5037	protein-coding	chr12	118136124	118145584	phosphatidylethanolamine binding protein 1	0	1
862	POU5F1	protein-coding	5460	protein-coding	chr6	31164337	31167170	POU class 5 homeobox 1	0	1
863	SCUBE3	protein-coding	222663	protein-coding	chr6	35213956	35253079	signal peptide, CUB domain and EGF like domain containing 3	0	1
864	FOSL1	protein-coding	8061	protein-coding	chr11	65892049	65900388	FOS like 1, AP-1 transcription factor subunit	0	1
865	PCBP1	protein-coding	5093	protein-coding	chr2	70087477	70089202	poly(rC) binding protein 1	0	1
866	MRTFA	protein-coding	57591	protein-coding	chr22	40410289	40636719	myocardin related transcription factor A	0	1
867	TNFAIP8L2	protein-coding	79626	protein-coding	chr1	151156649	151159749	TNF alpha induced protein 8 like 2	0	1
868	MAPK7	protein-coding	5598	protein-coding	chr17	19378498	19383544	mitogen-activated protein kinase 7	0	1
869	FBXW7	protein-coding	55294	protein-coding	chr4	152411160	152535241	F-box and WD repeat domain containing 7	0	1
870	MTA1	protein-coding	9112	protein-coding	chr14	105419827	105470729	metastasis associated 1	0	1
871	CCN5	protein-coding	8839	protein-coding	chr20	44714844	44727812	cellular communication network factor 5	0	1
872	TRIM62	protein-coding	55223	protein-coding	chr1	33145402	33176550	tripartite motif containing 62	0	1
873	SASH1	protein-coding	23328	protein-coding	chr6	148342838	148552044	SAM and SH3 domain containing 1	0	1
874	PFN2	protein-coding	5217	protein-coding	chr3	149964905	149970895	profilin 2	0	1
875	DAB2IP	protein-coding	153090	protein-coding	chr9	121742785	121782875	DAB2 interacting protein	0	1
876	TRPS1	protein-coding	7227	protein-coding	chr8	115408496	115668975	transcriptional repressor GATA binding 1	0	1
877	MET	protein-coding	4233	protein-coding	chr7	116672196	116769910	MET proto-oncogene, receptor tyrosine kinase	0	1
878	BTRC	protein-coding	8945	protein-coding	chr10	101354165	101557313	beta-transducin repeat containing E3 ubiquitin protein ligase	0	1
879	EPB41L3	protein-coding	23136	protein-coding	chr18	5392276	5543997	erythrocyte membrane protein band 4.1 like 3	0	1
880	WASF3	protein-coding	10810	protein-coding	chr13	26557703	26688946	WASP family member 3	0	1
881	OSM	protein-coding	5008	protein-coding	chr22	30262830	30266851	oncostatin M	0	1
882	SEMA4C	protein-coding	54910	protein-coding	chr2	96859718	96870080	semaphorin 4C	0	1
883	TIAM1	protein-coding	7074	protein-coding	chr21	31118418	31559087	T cell lymphoma invasion and metastasis 1	0	1
884	EPAS1	protein-coding	2034	protein-coding	chr2	46297407	46386697	endothelial PAS domain protein 1	0	1
885	PDPN	protein-coding	10630	protein-coding	chr1	13585460	13617957	podoplanin	0	1
886	SNAI3	protein-coding	333929	protein-coding	chr16	88677688	88686507	snail family transcriptional repressor 3	0	1
887	SATB1	protein-coding	6304	protein-coding	chr3	18345379	18425339	SATB homeobox 1	0	1
888	WNT1	protein-coding	7471	protein-coding	chr12	48978322	48982620	Wnt family member 1	0	1
889	SOX9	protein-coding	6662	protein-coding	chr17	72121020	72126413	SRY-box transcription factor 9	0	1
890	HTATIP2	protein-coding	10553	protein-coding	chr11	20363743	20383783	HIV-1 Tat interactive protein 2	0	1
891	ASCL2	protein-coding	430	protein-coding	chr11	2268498	2270952	achaete-scute family bHLH transcription factor 2	0	1
892	FOXF2	protein-coding	2295	protein-coding	chr6	1389576	1395603	forkhead box F2	0	1
893	PARD6A	protein-coding	50855	protein-coding	chr16	67660960	67662774	par-6 family cell polarity regulator alpha	0	1
894	SOX5	protein-coding	6660	protein-coding	chr12	23529504	23584586	SRY-box transcription factor 5	0	1
895	TRIM44	protein-coding	54765	protein-coding	chr11	35662775	35818007	tripartite motif containing 44	0	1
896	TRIM16	protein-coding	10626	protein-coding	chr17	15627966	15682951	tripartite motif containing 16	0	1
897	FOXD3	protein-coding	27022	protein-coding	chr1	63322567	63325128	forkhead box D3	0	1
898	DLX2	protein-coding	1746	protein-coding	chr2	172099438	172102900	distal-less homeobox 2	0	1
899	PDCD4	protein-coding	27250	protein-coding	chr10	110871928	110900006	programmed cell death 4	0	1
900	NTRK2	protein-coding	4915	protein-coding	chr9	84705901	84815702	neurotrophic receptor tyrosine kinase 2	0	1
901	RASAL2	protein-coding	9462	protein-coding	chr1	178094104	178484149	RAS protein activator like 2	0	1
902	FZD2	protein-coding	2535	protein-coding	chr17	44557484	44561262	frizzled class receptor 2	0	1
903	CIP2A	protein-coding	57650	protein-coding	chr3	108549866	108589438	cell proliferation regulating inhibitor of protein phosphatase 2A	0	1
904	ID1	protein-coding	3397	protein-coding	chr20	31605289	31606510	inhibitor of DNA binding 1, HLH protein	0	1
905	BMP4	protein-coding	652	protein-coding	chr14	53949736	53955050	bone morphogenetic protein 4	0	1
906	FOXA1	protein-coding	3169	protein-coding	chr14	37589552	37595249	forkhead box A1	0	1
907	GKN1	protein-coding	56287	protein-coding	chr2	68974573	68980980	gastrokine 1	0	1
908	HCFC1R1	protein-coding	54985	protein-coding	chr16	3022620	3024286	host cell factor C1 regulator 1	0	1
909	USP22	protein-coding	23326	protein-coding	chr17	20999596	21043011	ubiquitin specific peptidase 22	0	1
910	EFEMP1	protein-coding	2202	protein-coding	chr2	55865967	55923782	EGF containing fibulin extracellular matrix protein 1	0	1
911	DYRK2	protein-coding	8445	protein-coding	chr12	67648745	67665406	dual specificity tyrosine phosphorylation regulated kinase 2	0	1
912	PITPNM3	protein-coding	83394	protein-coding	chr17	6451263	6556555	PITPNM family member 3	0	1
913	ONECUT2	protein-coding	9480	protein-coding	chr18	57435374	57491298	one cut homeobox 2	0	1
914	TRIM66	protein-coding	9866	protein-coding	chr11	8612037	8658836	tripartite motif containing 66	0	1
915	SUZ12	protein-coding	23512	protein-coding	chr17	31937007	32001038	SUZ12 polycomb repressive complex 2 subunit	0	1
916	SATB2	protein-coding	23314	protein-coding	chr2	199269500	199465108	SATB homeobox 2	0	1
917	CCL21	protein-coding	6366	protein-coding	chr9	34709005	34710136	C-C motif chemokine ligand 21	0	1
918	JARID2	protein-coding	3720	protein-coding	chr6	15248855	15522042	jumonji and AT-rich interaction domain containing 2	0	1
919	TP53INP1	protein-coding	94241	protein-coding	chr8	94925972	94949378	tumor protein p53 inducible nuclear protein 1	0	1
920	BCL9	protein-coding	607	protein-coding	chr1	147541501	147626214	BCL9 transcription coactivator	0	1
921	GFER	protein-coding	2671	protein-coding	chr16	1984193	1987749	growth factor, augmenter of liver regeneration	0	1
922	RHOC	protein-coding	389	protein-coding	chr1	112701127	112707403	ras homolog family member C	0	1
923	NODAL	protein-coding	4838	protein-coding	chr10	70431936	70441681	nodal growth differentiation factor	0	1
924	FHOD1	protein-coding	29109	protein-coding	chr16	67229389	67247481	formin homology 2 domain containing 1	0	1
925	GOLM1	protein-coding	51280	protein-coding	chr9	86026143	86100201	golgi membrane protein 1	0	1
926	NANOGP8	protein-coding	388112	protein-coding	chr15	35083410	35085408	Nanog homeobox retrogene P8	0	1
927	HIPK2	protein-coding	28996	protein-coding	chr7	139561570	139777998	homeodomain interacting protein kinase 2	0	1
928	TFAP4	protein-coding	7023	protein-coding	chr16	4257186	4273023	transcription factor AP-4	0	1
929	SENP1	protein-coding	29843	protein-coding	chr12	48042897	48106079	SUMO specific peptidase 1	0	1
930	RCOR1	protein-coding	23186	protein-coding	chr14	102592649	102730559	REST corepressor 1	0	1
931	CD274	protein-coding	29126	protein-coding	chr9	5450542	5463238	CD274 molecule	0	1
932	FLOT2	protein-coding	2319	protein-coding	chr17	28879339	28897733	flotillin 2	0	1
933	CCN6	protein-coding	8838	protein-coding	chr6	112054168	112069684	cellular communication network factor 6	0	1
934	CUX1	protein-coding	1523	protein-coding	chr7	101816007	102283958	cut like homeobox 1	0	1
935	TBX1	protein-coding	6899	protein-coding	chr22	19756703	19767332	T-box transcription factor 1	0	1
936	NES	protein-coding	10763	protein-coding	chr1	156668763	156677407	nestin	0	1
937	MIR23B	ncRNA	407011	miRNA	chr9	95085208	95085304	microRNA 23b	1	0
938	MIR29C	ncRNA	407026	miRNA	chr1	207801852	207801939	microRNA 29c	1	0
939	MIR203A	ncRNA	406986	miRNA	chr14	104117405	104117514	microRNA 203a	1	1
940	MIR155	ncRNA	406947	miRNA	chr21	25573980	25574044	microRNA 155	1	0
941	MIR370	ncRNA	442915	miRNA	chr14	100911139	100911213	microRNA 370	1	0
942	LINC00312	ncRNA	29931	ncRNA	chr3	8571782	8574668	long intergenic non-protein coding RNA 312	1	0
943	ASAP1-IT1	ncRNA	29065	ncRNA	chr8	130295355	130296533	ASAP1 intronic transcript 1	1	0
944	DUBR	ncRNA	344595	ncRNA	chr3	107240692	107248872	DPPA2 upstream binding RNA	1	0
945	MSC-AS1	ncRNA	100132891	ncRNA	chr8	71843123	72056312	MSC antisense RNA 1	1	0
946	MIR193BHG	ncRNA	NA	miRNA	NA	NA	NA	NA	1	0
947	FAM225B	ncRNA	100128385	ncRNA	chr9	113104723	113111677	family with sequence similarity 225 member B	1	0
948	LINC00313	ncRNA	114038	ncRNA	chr21	6060340	6076171	long intergenic non-protein coding RNA 313	1	0
949	FAM225A	ncRNA	286333	ncRNA	chr9	113112896	113119846	family with sequence similarity 225 member A	1	0
950	SNHG18	ncRNA	100505806	ncRNA	chr5	9546200	9550297	small nucleolar RNA host gene 18	1	0
951	LINC02085	ncRNA	152225	ncRNA	chr3	101940859	101997926	long intergenic non-protein coding RNA 2085	1	0
952	MIR31HG	ncRNA	NA	miRNA	NA	NA	NA	NA	1	0
953	AGAP2-AS1	ncRNA	100130776	ncRNA	chr12	57726240	57728356	AGAP2 antisense RNA 1	1	0
954	SNHG12	ncRNA	85028	ncRNA	chr1	28578538	28581873	small nucleolar RNA host gene 12	1	0
955	MIR9-3HG	ncRNA	NA	miRNA	NA	NA	NA	NA	1	0
956	LINC00239	ncRNA	145200	ncRNA	chr14	101730437	101732525	long intergenic non-protein coding RNA 239	1	0
957	FAM201A	ncRNA	158228	ncRNA	chr9	38621088	38623280	family with sequence similarity 201 member A	1	0
958	UNC5B-AS1	ncRNA	728978	ncRNA	chr10	71217224	71218228	UNC5B antisense RNA 1	1	0
959	PXN-AS1	ncRNA	100506649	ncRNA	chr12	120201291	120212828	PXN antisense RNA 1	1	0
960	IGF2-AS	ncRNA	51214	ncRNA	chr11	2140512	2148666	IGF2 antisense RNA	1	0
961	MIR141	ncRNA	406933	miRNA	chr12	6964097	6964191	microRNA 141	1	1
962	MIR200A	ncRNA	406983	miRNA	chr1	1167863	1167952	microRNA 200a	1	1
963	MIR200B	ncRNA	406984	miRNA	chr1	1167104	1167198	microRNA 200b	1	1
964	MIR200C	ncRNA	406985	miRNA	chr12	6963699	6963766	microRNA 200c	1	1
965	MIR429	ncRNA	554210	miRNA	chr1	1169005	1169087	microRNA 429	1	1
966	MIR542	ncRNA	664617	miRNA	chrX	134541341	134541437	microRNA 542	1	0
967	MIR30B	ncRNA	407030	miRNA	chr8	134800520	134800607	microRNA 30b	1	1
968	MIR30D	ncRNA	407033	miRNA	chr8	134804876	134804945	microRNA 30d	1	0
969	MIR30E	ncRNA	407034	miRNA	chr1	40754355	40754446	microRNA 30e	1	0
970	MIR130B	ncRNA	406920	miRNA	chr22	21653304	21653385	microRNA 130b	1	1
971	MIR192	ncRNA	406967	miRNA	chr11	64891137	64891246	microRNA 192	1	0
972	MIR193B	ncRNA	574455	miRNA	chr16	14303967	14304049	microRNA 193b	1	0
973	MIR215	ncRNA	406997	miRNA	chr1	220117853	220117962	microRNA 215	1	0
974	MIR17	ncRNA	406952	miRNA	chr13	91350605	91350688	microRNA 17	1	0
975	LINC02693	ncRNA	339263	ncRNA	chr17	21528310	21551678	long intergenic non-protein coding RNA 2693	1	0
976	C5ORF66	ncRNA	100996485	ncRNA	chr5	135033274	135344680	chromosome 5 open reading frame 66	1	0
977	MIR22HG	ncRNA	NA	miRNA	NA	NA	NA	NA	1	0
978	MEG3	ncRNA	55384	ncRNA	chr14	100826108	100861023	maternally expressed 3	1	0
979	SCAMP1-AS1	ncRNA	728769	ncRNA	chr5	78358764	78360541	SCAMP1 antisense RNA 1	1	0
980	ASH1L-AS1	ncRNA	645676	ncRNA	chr1	155562042	155563944	ASH1L antisense RNA 1	1	0
981	LOC730101	ncRNA	730101	ncRNA	chr6	52664401	52669153	uncharacterized LOC730101	1	0
982	MIR600HG	ncRNA	NA	miRNA	NA	NA	NA	NA	1	0
983	NEAT1	ncRNA	283131	ncRNA	chr11	65422798	65426532	nuclear paraspeckle assembly transcript 1	1	1
984	PAXIP1-AS1	ncRNA	202781	ncRNA	chr7	155003433	155005703	PAXIP1 antisense RNA 1 (head to head)	1	0
985	MALAT1	ncRNA	378938	ncRNA	chr11	65497738	65506512	metastasis associated lung adenocarcinoma transcript 1	1	1
986	MIR205	ncRNA	406988	miRNA	chr1	209432133	209432242	microRNA 205	0	1
987	MIR30A	ncRNA	407029	miRNA	chr6	71403551	71403621	microRNA 30a	0	1
988	MIR145	ncRNA	406937	miRNA	chr5	149430646	149430733	microRNA 145	0	1
989	SPRY4-IT1	ncRNA	100642175	ncRNA	chr5	142317634	142318322	SPRY4 intronic transcript 1	0	1
990	MIR21	ncRNA	406991	miRNA	chr17	59841266	59841337	microRNA 21	0	1
991	MIR300	ncRNA	100126297	miRNA	chr14	101041363	101041444	microRNA 300	0	1
992	LINC-ROR	ncRNA	100885779	ncRNA	chr18	57054559	57072119	long intergenic non-protein coding RNA, regulator of reprogramming	0	1
993	HOTAIR	ncRNA	100124700	ncRNA	chr12	53962308	53968756	HOX transcript antisense RNA	0	1
994	MIR34A	ncRNA	407040	miRNA	chr1	9151668	9151777	microRNA 34a	0	1
995	TUG1	ncRNA	55000	ncRNA	chr22	30969211	30979394	taurine up-regulated 1	0	1
996	MIR204	ncRNA	406987	miRNA	chr9	70809975	70810084	microRNA 204	0	1
997	MIR221	ncRNA	407006	miRNA	chrX	45746157	45746266	microRNA 221	0	1
998	MIR101-1	ncRNA	406893	miRNA	chr1	65058434	65058508	microRNA 101-1	0	1
999	MIR182	ncRNA	406958	miRNA	chr7	129770383	129770492	microRNA 182	0	1
1000	MIR186	ncRNA	406962	miRNA	chr1	71067631	71067716	microRNA 186	0	1
1001	MIR137	ncRNA	406928	miRNA	chr1	98046070	98046171	microRNA 137	0	1
1002	ZEB2-AS1	ncRNA	100303491	ncRNA	chr2	144519614	144520898	ZEB2 antisense RNA 1	0	1
1003	MIR373	ncRNA	442918	miRNA	chr19	53788705	53788773	microRNA 373	0	1
1004	H19	ncRNA	283120	ncRNA	chr11	50358	53057	H19 imprinted maternally expressed transcript	0	1
1005	ZFAS1	ncRNA	441951	ncRNA	chr20	49278642	49289258	ZNFX1 antisense RNA 1	0	1
1006	MIR506	ncRNA	574511	miRNA	chrX	147230720	147230843	microRNA 506	0	1
1007	MIR1271	ncRNA	100302203	miRNA	chr5	176367946	176368031	microRNA 1271	0	1
1008	MIR15B	ncRNA	406949	miRNA	chr3	160404588	160404685	microRNA 15b	0	1
1009	MIR375	ncRNA	494324	miRNA	chr2	219001645	219001708	microRNA 375	0	1
1010	MIR150	ncRNA	406942	miRNA	chr19	49500785	49500868	microRNA 150	0	1
1011	MIR211	ncRNA	406993	miRNA	chr15	31065032	31065141;chr15_KI270905v1_alt	microRNA 211	0	1
1012	MIR10B	ncRNA	406903	miRNA	chr2	176150303	176150412	microRNA 10b	0	1
1013	MIR134	ncRNA	406924	miRNA	chr14	101054687	101054759	microRNA 134	0	1
1014	MIR138-1	ncRNA	406929	miRNA	chr3	44114212	44114310	microRNA 138-1	0	1
1015	MIR183	ncRNA	406959	miRNA	chr7	129774905	129775014	microRNA 183	0	1
1016	MIR30C1	ncRNA	407031	miRNA	chr1	40757284	40757372	microRNA 30c-1	0	1
1017	SNHG6	ncRNA	641638	ncRNA	chr8	66921690	66925541	small nucleolar RNA host gene 6	0	1
1018	MIR616	ncRNA	693201	miRNA	chr12	57519165	57519259	microRNA 616	0	1
1019	CCAT2	ncRNA	101805488	ncRNA	chr8	127400399	127402150	colon cancer associated transcript 2	0	1
1020	MIR187	ncRNA	406963	miRNA	chr18	35904818	35904926	microRNA 187	0	1
1021	HOXA11-AS	ncRNA	221883	ncRNA	chr7	27185408	27189293	HOXA11 antisense RNA	0	1
1022	MIR153-1	ncRNA	406944	miRNA	chr2	219294111	219294200	microRNA 153-1	0	1
1023	MIR491	ncRNA	574444	miRNA	chr9	20716105	20716188	microRNA 491	0	1
1024	GHET1	ncRNA	102723099	ncRNA	chr7	148987527	148989424	gastric carcinoma proliferation enhancing transcript 1	0	1
1025	MIR148A	ncRNA	406940	miRNA	chr7	25949919	25949986	microRNA 148a	0	1
1026	MIR106B	ncRNA	406900	miRNA	chr7	100093993	100094074	microRNA 106b	0	1
1027	MIR655	ncRNA	724025	miRNA	chr14	101049550	101049646	microRNA 655	0	1
1028	MIR9-1	ncRNA	407046	miRNA	chr1	156420341	156420429	microRNA 9-1	0	1
1029	CPS1-IT1	ncRNA	29034	ncRNA	chr2	210617571	210619875	CPS1 intronic transcript 1	0	1
1030	MIR26B	ncRNA	407017	miRNA	chr2	218402646	218402722	microRNA 26b	0	1
1031	MIR124-1	ncRNA	406907	miRNA	chr8	9903388	9903472;chr8_KZ208915v1_fix	microRNA 124-1	0	1
1032	MIR9-3	ncRNA	407051	miRNA	chr15	89368017	89368106	microRNA 9-3	0	1
1033	MIR96	ncRNA	407053	miRNA	chr7	129774693	129774769	microRNA 96	0	1
1034	MIR489	ncRNA	574442	miRNA	chr7	93483936	93484019	microRNA 489	0	1
1035	MIR379	ncRNA	494328	miRNA	chr14	101022066	101022132	microRNA 379	0	1
1036	HOTTIP	ncRNA	100316868	ncRNA	chr7	27200421	27207259	HOXA distal transcript antisense RNA	0	1
1037	MIR15A	ncRNA	406948	miRNA	chr13	50049119	50049201	microRNA 15a	0	1
1038	MIR194-1	ncRNA	406969	miRNA	chr1	220118157	220118241	microRNA 194-1	0	1
1039	NKILA	ncRNA	105416157	ncRNA	chr20	57710183	57712780	NF-kappaB interacting lncRNA	0	1
1040	MIR630	ncRNA	693215	miRNA	chr15	72587217	72587313	microRNA 630	0	1
1041	CCAT1	ncRNA	100507056	ncRNA	chr8	127207382	127219268	colon cancer associated transcript 1	0	1
1042	MIR143	ncRNA	406935	miRNA	chr5	149428918	149429023	microRNA 143	0	1
1043	MIR132	ncRNA	406921	miRNA	chr17	2049908	2050008	microRNA 132	0	1
1044	MIR644A	ncRNA	693229	miRNA	chr20	34466325	34466418	microRNA 644a	0	1
1045	MIR361	ncRNA	494323	miRNA	chrX	85903636	85903707	microRNA 361	0	1
1046	MIR490	ncRNA	574443	miRNA	chr7	136903167	136903294	microRNA 490	0	1
1047	UCA1	ncRNA	652995	ncRNA	chr19	15828947	15836321	urothelial cancer associated 1	0	1
1048	MIR382	ncRNA	494331	miRNA	chr14	101054306	101054381	microRNA 382	0	1
1049	PVT1	ncRNA	5820	ncRNA	chr8	127794533	128101253	Pvt1 oncogene	0	1
1050	MIR23A	ncRNA	407010	miRNA	chr19	13836587	13836659	microRNA 23a	0	1
1051	MIR485	ncRNA	574436	miRNA	chr14	101055419	101055491	microRNA 485	0	1
1052	MIR31	ncRNA	407035	miRNA	chr9	21512115	21512185	microRNA 31	0	1
1053	MIR125B2	ncRNA	406912	miRNA	NA	NA	NA	NA	0	1
1054	AFAP1-AS1	ncRNA	84740	ncRNA	chr4	7754090	7778927	AFAP1 antisense RNA 1	0	1
1055	MIR598	ncRNA	693183	miRNA	chr8	11035206	11035302;chr8_KZ208915v1_fix	microRNA 598	0	1
1056	MIR876	ncRNA	100126310	miRNA	chr9	28863626	28863706	microRNA 876	0	1
1057	MIR181B1	ncRNA	406955	miRNA	chr1	198858873	198858982	microRNA 181b-1	0	1
1058	MIR30C2	ncRNA	407032	miRNA	chr6	71376960	71377031	microRNA 30c-2	0	1
1059	MIR1236	ncRNA	100302242	miRNA	chr6	3258028	3258129;chr6	microRNA 1236	0	1
1060	MIR612	ncRNA	693197	miRNA	chr11	65444458	65444557	microRNA 612	0	1
1061	MIR139	ncRNA	406931	miRNA	chr11	72615063	72615130	microRNA 139	0	1
1062	MIR22	ncRNA	407004	miRNA	chr17	1713903	1713987;chr17_KI270861v1_alt	microRNA 22	0	1
1063	MIR520C	ncRNA	574476	miRNA	chr19	53707453	53707539	microRNA 520c	0	1
1064	MIR495	ncRNA	574453	miRNA	chr14	101033755	101033836	microRNA 495	0	1
1065	MIR29B1	ncRNA	407024	miRNA	chr7	130877459	130877539	microRNA 29b-1	0	1
1066	SNHG15	ncRNA	285958	ncRNA	chr7	44983023	44986696	small nucleolar RNA host gene 15	0	1
1067	HOXA-AS2	ncRNA	285943	ncRNA	chr7	27121919	27128760	HOXA cluster antisense RNA 2	0	1
1068	ZEB1-AS1	ncRNA	220930	ncRNA	chr10	31307717	31319095	ZEB1 antisense RNA 1	0	1
1069	CBR3-AS1	ncRNA	100506428	ncRNA	chr21	36141396	36156308	CBR3 antisense RNA 1	0	1
1070	MIR195	ncRNA	406971	miRNA	chr17	7017615	7017701	microRNA 195	0	1
1071	MIR27B	ncRNA	407019	miRNA	chr9	95085445	95085541	microRNA 27b	0	1
1072	NORAD	ncRNA	647979	ncRNA	chr20	36045618	36050960	non-coding RNA activated by DNA damage	0	1
1073	BCAR4	ncRNA	400500	ncRNA	chr16	11819835	11828832	breast cancer anti-estrogen resistance 4	0	1
1074	CYTOR	ncRNA	112597	ncRNA	chr2	87455427	87521518	cytoskeleton regulator RNA	0	1
1075	MIR214	ncRNA	406996	miRNA	chr1	172138798	172138907	microRNA 214	0	1
1076	MIR340	ncRNA	442908	miRNA	chr5	180015303	180015397	microRNA 340	0	1
1077	MIR661	ncRNA	724031	miRNA	chr8	143945191	143945279	microRNA 661	0	1
1078	MIR9-2	ncRNA	407047	miRNA	chr5	88666853	88666939	microRNA 9-2	0	1
1079	MIR26A1	ncRNA	407015	miRNA	chr3	37969404	37969480	microRNA 26a-1	0	1
1080	MIR16-2	ncRNA	406951	miRNA	chr3	160404745	160404825	microRNA 16-2	0	1
1081	MIR100	ncRNA	406892	miRNA	chr11	122152229	122152308	microRNA 100	0	1
1082	LINC00261	ncRNA	140828	ncRNA	chr20	22560554	22578642	long intergenic non-protein coding RNA 261	0	1
1083	LINC01186	ncRNA	101927574	ncRNA	chrX	46325924	46327674	long intergenic non-protein coding RNA 1186	0	1
1084	LINC02231	ncRNA	109729131	ncRNA	chr12	64920845	64992291	long intergenic non-protein coding RNA 2231	0	1
1085	LINC02599	ncRNA	113523635	ncRNA	chr8	NA	NA	long intergenic non-protein coding RNA 2599	0	1
1086	BX111	ncRNA	113391337	ncRNA	chr10	NA	NA	ZEB1 transcriptional regulator RNA	0	1
1087	TBILA	ncRNA	112806053	ncRNA	chr3	112133423	112135359	TGF-beta induced lncRNA	0	1
1088	SLC25A25-AS1	ncRNA	100289019	ncRNA	chr9	128111171	128118734	SLC25A25 antisense RNA 1	0	1
1089	LOC111162621	ncRNA	111162621	ncRNA	chr3	NA	NA	DeltaNp63 promoter of tumor protein p63	0	1
1090	TP73-AS1	ncRNA	57212	ncRNA	chr1	3735984	3747373	TP73 antisense RNA 1	0	1
1091	MIR93	ncRNA	407050	miRNA	chr7	100093768	100093847	microRNA 93	0	1
1092	MIR153-2	ncRNA	406945	miRNA	chr7	157574336	157574422	microRNA 153-2	0	1
1093	MIR448	ncRNA	554212	miRNA	chrX	114823454	114823564	microRNA 448	0	1
1094	MIR338	ncRNA	442906	miRNA	chr17	81125883	81125949	microRNA 338	0	1
1095	HULC	ncRNA	728655	ncRNA	chr6	8652209	8653846	hepatocellular carcinoma up-regulated long non-coding RNA	0	1
1096	MIR1290	ncRNA	100302276	miRNA	chr1	18897071	18897148	microRNA 1290	0	1
1097	PANDAR	ncRNA	101154753	ncRNA	chr6	36673621	36675126	promoter of CDKN1A antisense DNA damage activated RNA	0	1
1098	MIR135B	ncRNA	442891	miRNA	chr1	205448302	205448398	microRNA 135b	0	1
1099	MIR10A	ncRNA	406902	miRNA	chr17	48579838	48579947	microRNA 10a	0	1
1100	LET-7A-5P	ncRNA	387244	miRNA	NA	NA	NA	NA	1	0
1101	MIR1	ncRNA	406904	miRNA	chr20	62554306	62554376	microRNA 1-1	1	0
1102	MIR103A-3P	ncRNA	406895	miRNA	chr5	168560896	168560973	microRNA 103a-1	1	0
1103	MIR122-5P	ncRNA	406906	miRNA	chr18	58451074	58451158	microRNA 122	1	0
1104	MIR124-3P	ncRNA	406909	miRNA	chr20	63178500	63178586	microRNA 124-3	1	0
1105	MIR128A	ncRNA	406915	miRNA	chr2	135665397	135665478	microRNA 128-1	1	0
1106	MIR128-2	ncRNA	406916	miRNA	chr3	35744476	35744559	microRNA 128-2	1	0
1107	MIR129	ncRNA	406917	miRNA	chr7	128207872	128207943	microRNA 129-1	1	0
1108	MIR133A	ncRNA	387151	miRNA	NA	NA	NA	NA	1	0
1109	MIR140-3P	ncRNA	406932	miRNA	chr16	69933081	69933180	microRNA 140	1	0
1110	MIR142-3P	ncRNA	406934	miRNA	chr17	58331232	58331318	microRNA 142	1	0
1111	MIR16-5P	ncRNA	406950	miRNA	chr13	50048973	50049061	microRNA 16-1	1	0
1112	MIR181A	ncRNA	735252	miRNA	NA	NA	NA	NA	1	0
1113	MIR181C	ncRNA	406957	miRNA	chr19	13874699	13874808	microRNA 181c	1	0
1114	MIR181D	ncRNA	574457	miRNA	chr19	13874875	13875011	microRNA 181d	1	0
1115	MIR18A	ncRNA	406953	miRNA	chr13	91350751	91350821	microRNA 18a	1	0
1116	MIR18B	ncRNA	574033	miRNA	chrX	134170041	134170111	microRNA 18b	1	0
1117	MIR197	ncRNA	406974	miRNA	chr1	109598893	109598967	microRNA 197	1	0
1118	MIR199A	ncRNA	387194	miRNA	NA	NA	NA	NA	1	0
1119	MIR19B-3P	ncRNA	406978	miRNA	chr9	128244721	128244830	microRNA 199b	1	0
1120	MIR210	ncRNA	406992	miRNA	chr11	568089	568198;chr11_KI270832v1_alt	microRNA 210	1	0
1121	MIR222	ncRNA	407007	miRNA	chrX	45747015	45747124	microRNA 222	1	0
1122	MIR223	ncRNA	407008	miRNA	chrX	66018870	66018979	microRNA 223	1	0
1123	MIR224	ncRNA	407009	miRNA	chrX	151958578	151958658	microRNA 224	1	0
1124	MIR24-1	ncRNA	407012	miRNA	chr9	95086021	95086088	microRNA 24-1	1	0
1125	MIR27A	ncRNA	407018	miRNA	chr19	13836440	13836517	microRNA 27a	1	0
1126	MIR296-5P	ncRNA	407022	miRNA	chr20	58817615	58817694	microRNA 296	1	0
1127	MIR301	ncRNA	407027	miRNA	chr17	59151136	59151221	microRNA 301a	1	0
1128	MIR30C-5P	ncRNA	407031	miRNA	chr1	40757284	40757372	microRNA 30c-1	1	0
1129	MIR324-3P	ncRNA	442898	miRNA	chr17	7223297	7223379	microRNA 324	1	0
1130	MIR328-3P	ncRNA	442901	miRNA	chr16	67202321	67202395	microRNA 328	1	0
1131	MIR335-5P	ncRNA	442904	miRNA	chr7	130496111	130496204	microRNA 335	1	0
1132	MIR33A	ncRNA	407039	miRNA	chr22	41900944	41901012	microRNA 33a	1	0
1133	MIR34B	ncRNA	407041	miRNA	chr11	111512938	111513021	microRNA 34b	1	0
1134	MIR34C	ncRNA	407042	miRNA	chr11	111513439	111513515	microRNA 34c	1	0
1135	MIR374A-5P	ncRNA	442919	miRNA	chrX	74287286	74287357	microRNA 374a	1	0
1136	MIR486-3P	ncRNA	619554	miRNA	chr8	41660441	41660508	microRNA 486-1	1	0
1137	MIR488	ncRNA	574441	miRNA	chr1	177029363	177029445	microRNA 488	1	0
1138	MIR513	ncRNA	NA	miRNA	NA	NA	NA	NA	1	0
1139	MIR518F	ncRNA	574472	miRNA	chr19	53700015	53700101	microRNA 518f	1	0
1140	MIR628-5P	ncRNA	693213	miRNA	chr15	55372940	55373034	microRNA 628	1	0
1141	MIR636	ncRNA	693221	miRNA	chr17	76736450	76736548	microRNA 636	1	0
1142	MIR769-5P	ncRNA	768217	miRNA	chr19	46018932	46019049	microRNA 769	1	0
1143	MIR92A-3P	ncRNA	100314233	miRNA	NA	NA	NA	NA	1	0
1144	MIR95	ncRNA	407052	miRNA	chr4	8005301	8005381	microRNA 95	1	0
1145	MIR98	ncRNA	407054	miRNA	chrX	53556223	53556341	microRNA 98	1	0
1146	MIR99A	ncRNA	407055	miRNA	chr21	16539089	16539169	microRNA 99a	1	0
1147	MIR291A-5P	ncRNA	NA	miRNA	NA	NA	NA	NA	1	0
1148	MIR3092-3P	ncRNA	NA	miRNA	NA	NA	NA	NA	1	0
1149	MIR3104-3P	ncRNA	NA	miRNA	NA	NA	NA	NA	1	0
1150	MIR422B	ncRNA	NA	miRNA	NA	NA	NA	NA	1	0
1151	MIR5046	ncRNA	NA	miRNA	NA	NA	NA	NA	1	0
1152	MIR669H-3P	ncRNA	NA	miRNA	NA	NA	NA	NA	1	0
1153	MIR674-5P	ncRNA	NA	miRNA	NA	NA	NA	NA	1	0
