# Supplementary material for: EMTome: a resource for pan-cancer analysis of epithelial-mesenchymal transition genes and signatures
Source: Br J Cancer. 2020 Dec 10;124(1):259–69. doi: 10.1038/s41416-020-01178-9 (PMC7782839; doi:10.1038/s41416-020-01178-9)
Supplement: Supplementary file 3 — Dataset 3 [file 41416_2020_1178_MOESM3_ESM.xlsx]

## Sheet: S1a
As of Jan 24, 2020, 502 publications had an EMT signature term as a keyword
year	count
2019	67
2018	59
2017	57
2016	61
2015	55
2014	49
2013	48
2012	29
2011	17
2010	13
2009	17
2008	3
2007	3
2006	3
2005	2
2004	2
2003	4
2002	4
2001	2
2000	2
1998	2
1997	1
1993	1
1992	1

## Sheet: S1b
Approximately, 27,000 publications contained the word EMT
year	count
2019	4394
2018	3724
2017	3603
2016	3066
2015	2647
2014	2284
2013	1878
2012	1494
2011	1122
2010	782
2009	554
2008	407
2007	314
2006	216
2005	176
2004	112
2003	75
2002	44
2001	31
2000	30
1999	27
1998	18
1997	16
1996	14
1995	15
1994	13
1993	10
1992	7
1991	5
1990	2
1989	5
1988	1
1987	3
1985	1
1984	2
1983	1
1979	1
1978	1
1976	1
1975	1
1969	1

## Sheet: S2a
Correlation between SNAI1 and CD4T cells
Patient	SNAI1	Activated_CD4	Stage
TCGA.KL.8323	5.7774	0.0290462	stageiii
TCGA.KL.8324	5.2526	-0.183238	stageii
TCGA.KL.8325	1.8759	-0.14504	stageii
TCGA.KL.8326	6.5461	-0.196345	stageiii
TCGA.KL.8327	8.3256	-0.208837	stagei
TCGA.KL.8328	4.7698	-0.0714363	stageii
TCGA.KL.8329	4.9446	-0.116588	stagei
TCGA.KL.8330	5.0593	-0.114561	stageii
TCGA.KL.8331	5.2292	-0.102299	stageii
TCGA.KL.8332	6.5704	-0.177937	stagei
TCGA.KL.8333	9.5607	-0.174907	stageii
TCGA.KL.8334	5.5685	-0.16736	stageiii
TCGA.KL.8335	5.5469	-0.0747916	stageiii
TCGA.KL.8336	4.5569	0.0596552	stageiv
TCGA.KL.8337	6.5597	-0.145043	stageii
TCGA.KL.8338	7.2948	-0.163907	stageiii
TCGA.KL.8339	4.6682	0.0247591	stageiv
TCGA.KL.8340	5.041	-0.150832	stageii
TCGA.KL.8341	3.099	0.141732	stageiv
TCGA.KL.8342	6.8235	-0.163586	stageii
TCGA.KL.8343	5.9467	-0.159842	stageiii
TCGA.KL.8344	6.0607	-0.101861	stageiii
TCGA.KL.8345	3.9024	-0.0669388	stageiii
TCGA.KL.8346	4.5189	-0.109439	stageii
TCGA.KM.8438	7.1066	-0.157988	stageii
TCGA.KM.8439	6.2593	-0.173892	stagei
TCGA.KM.8440	3.8763	-0.115243	stageiii
TCGA.KM.8441	7.9373	-0.124839	stagei
TCGA.KM.8442	7.5425	-0.17709	stageii
TCGA.KM.8443	3.6092	-0.0665474	stageii
TCGA.KM.8476	5.3867	-0.196847	stagei
TCGA.KM.8477	6.637	-0.126641	stagei
TCGA.KM.8639	4.8095	-0.206379	stagei
TCGA.KN.8418	4.5066	-0.0854518	stageii
TCGA.KN.8419	8.0735	-0.180167	stageii
TCGA.KN.8421	4.4345	-0.0587887	stageii
TCGA.KN.8422	5.9224	-0.123379	stagei
TCGA.KN.8423	4.7873	-0.209839	stagei
TCGA.KN.8424	7.4156	-0.123409	stagei
TCGA.KN.8425	5.2598	-0.219248	stagei
TCGA.KN.8426	5.5274	-0.0550956	stageiv
TCGA.KN.8427	7.8442	0.199229	stageiv
TCGA.KN.8428	4.964	0.265819	stageii
TCGA.KN.8429	6.0619	-0.106498	stageiii
TCGA.KN.8430	8.2502	-0.0873452	stagei
TCGA.KN.8431	5.4505	-0.173437	stageii
TCGA.KN.8432	4.7519	-0.182427	stageii
TCGA.KN.8433	6.268	-0.225905	stageiii
TCGA.KN.8434	6.0227	-0.176091	stageii
TCGA.KN.8435	4.6604	0.0118295	stageii
TCGA.KN.8436	3.5115	-0.103638	stageii
TCGA.KN.8437	5.5666	-0.107379	stagei
TCGA.KO.8403	7.1346	-0.135917	stagei
TCGA.KO.8404	9.3675	0.0940612	stageiv
TCGA.KO.8405	9.0963	-0.236641	stageiii
TCGA.KO.8406	4.3768	-0.0454314	stagei
TCGA.KO.8407	7.0463	-0.170007	stageii
TCGA.KO.8408	5.766	-0.0943805	stageiii
TCGA.KO.8409	5.9202	-0.20211	stageii
TCGA.KO.8410	8.8539	-0.163984	stagei
TCGA.KO.8411	4.4925	-0.124933	stagei
TCGA.KO.8413	7.8326	-0.202651	stagei
TCGA.KO.8414	4.7968	-0.128081	stageii
TCGA.KO.8415	5.5611	-0.107908	stagei
TCGA.KO.8416	5.5147	-0.142143	stageiii
TCGA.KO.8417	3.2477	-0.0809465	stagei

## Sheet: S2b
Correlation between SNAI1 and CD8T cells
Patient	SNAI1	Activated_CD8	Stage
TCGA.KL.8323	5.7774	0.253629	stageiii
TCGA.KL.8324	5.2526	0.233949	stageii
TCGA.KL.8325	1.8759	0.233438	stageii
TCGA.KL.8326	6.5461	0.26243	stageiii
TCGA.KL.8327	8.3256	0.233863	stagei
TCGA.KL.8328	4.7698	0.280011	stageii
TCGA.KL.8329	4.9446	0.22113	stagei
TCGA.KL.8330	5.0593	0.21359	stageii
TCGA.KL.8331	5.2292	0.264646	stageii
TCGA.KL.8332	6.5704	0.241441	stagei
TCGA.KL.8333	9.5607	0.203298	stageii
TCGA.KL.8334	5.5685	0.217159	stageiii
TCGA.KL.8335	5.5469	0.258393	stageiii
TCGA.KL.8336	4.5569	0.254214	stageiv
TCGA.KL.8337	6.5597	0.214403	stageii
TCGA.KL.8338	7.2948	0.258011	stageiii
TCGA.KL.8339	4.6682	0.3073	stageiv
TCGA.KL.8340	5.041	0.237407	stageii
TCGA.KL.8341	3.099	0.317488	stageiv
TCGA.KL.8342	6.8235	0.260049	stageii
TCGA.KL.8343	5.9467	0.236419	stageiii
TCGA.KL.8344	6.0607	0.215765	stageiii
TCGA.KL.8345	3.9024	0.246806	stageiii
TCGA.KL.8346	4.5189	0.260694	stageii
TCGA.KM.8438	7.1066	0.242036	stageii
TCGA.KM.8439	6.2593	0.246736	stagei
TCGA.KM.8440	3.8763	0.212842	stageiii
TCGA.KM.8441	7.9373	0.223534	stagei
TCGA.KM.8442	7.5425	0.207659	stageii
TCGA.KM.8443	3.6092	0.249929	stageii
TCGA.KM.8476	5.3867	0.253558	stagei
TCGA.KM.8477	6.637	0.222084	stagei
TCGA.KM.8639	4.8095	0.221792	stagei
TCGA.KN.8418	4.5066	0.247367	stageii
TCGA.KN.8419	8.0735	0.194197	stageii
TCGA.KN.8421	4.4345	0.256308	stageii
TCGA.KN.8422	5.9224	0.226426	stagei
TCGA.KN.8423	4.7873	0.211484	stagei
TCGA.KN.8424	7.4156	0.245897	stagei
TCGA.KN.8425	5.2598	0.213559	stagei
TCGA.KN.8426	5.5274	0.223269	stageiv
TCGA.KN.8427	7.8442	0.315838	stageiv
TCGA.KN.8428	4.964	0.303691	stageii
TCGA.KN.8429	6.0619	0.210256	stageiii
TCGA.KN.8430	8.2502	0.228093	stagei
TCGA.KN.8431	5.4505	0.236554	stageii
TCGA.KN.8432	4.7519	0.239054	stageii
TCGA.KN.8433	6.268	0.220255	stageiii
TCGA.KN.8434	6.0227	0.208129	stageii
TCGA.KN.8435	4.6604	0.273478	stageii
TCGA.KN.8436	3.5115	0.247665	stageii
TCGA.KN.8437	5.5666	0.243736	stagei
TCGA.KO.8403	7.1346	0.236755	stagei
TCGA.KO.8404	9.3675	0.343558	stageiv
TCGA.KO.8405	9.0963	0.24404	stageiii
TCGA.KO.8406	4.3768	0.225625	stagei
TCGA.KO.8407	7.0463	0.233248	stageii
TCGA.KO.8408	5.766	0.251855	stageiii
TCGA.KO.8409	5.9202	0.264448	stageii
TCGA.KO.8410	8.8539	0.230144	stagei
TCGA.KO.8411	4.4925	0.25581	stagei
TCGA.KO.8413	7.8326	0.225054	stagei
TCGA.KO.8414	4.7968	0.240788	stageii
TCGA.KO.8415	5.5611	0.266442	stagei
TCGA.KO.8416	5.5147	0.246906	stageiii
TCGA.KO.8417	3.2477	0.251918	stagei

## Sheet: S3
Significant Correlation between VIM (RNA expression) in TCGA Cohort BLCA with RNA expression with FDR(BH) < 0.05
Gene	Correlation (Spearman)	P.value	FDR(BH)	Cohort
VIM	1	0	0	BLCA
ANXA6	0.893	9.7e-143	9.72e-139	BLCA
COL6A2	0.854	2.6e-117	1.74e-113	BLCA
ZEB2	0.849	2.16e-114	1.08e-110	BLCA
GYPC	0.847	2.3e-113	9.2e-110	BLCA
PDGFRB	0.844	1.04e-111	3.47e-108	BLCA
SPARC	0.829	1.26e-104	3.6e-101	BLCA
CNRIP1	0.827	1.43e-103	3.58e-100	BLCA
EMP3	0.826	5.44e-103	1.21e-99	BLCA
COL6A3	0.822	2.54e-101	5.1e-98	BLCA
FBN1	0.82	1.96e-100	3.58e-97	BLCA
GNG2	0.817	3.76e-99	6.28e-96	BLCA
FAM26E	0.813	1.61e-97	2.49e-94	BLCA
THY1	0.811	9.28e-97	1.33e-93	BLCA
HSPA12B	0.809	7.36e-96	9.84e-93	BLCA
IFFO1	0.807	6.23e-95	7.8e-92	BLCA
COL6A1	0.806	2.06e-94	2.39e-91	BLCA
NNMT	0.806	2.15e-94	2.39e-91	BLCA
WIPF1	0.806	2.5e-94	2.63e-91	BLCA
FAM20C	0.804	8.18e-94	8.2e-91	BLCA
MSRB3	0.803	3.57e-93	3.41e-90	BLCA
BGN	0.8	2.75e-92	2.5e-89	BLCA
LRRC32	0.8	3.65e-92	3.15e-89	BLCA
HIC1	0.8	3.77e-92	3.15e-89	BLCA
PRRX1	0.797	3.97e-91	3.17e-88	BLCA
GLT8D2	0.797	4.11e-91	3.17e-88	BLCA
SCN1B	0.796	1.28e-90	9.53e-88	BLCA
CD248	0.794	7.34e-90	5.26e-87	BLCA
TGFB3	0.793	1.5e-89	1.04e-86	BLCA
COL18A1	0.793	2.24e-89	1.5e-86	BLCA
NRP2	0.792	3.23e-89	2.09e-86	BLCA
EMILIN1	0.791	9.39e-89	5.88e-86	BLCA
TSPAN4	0.791	1.17e-88	7.13e-86	BLCA
PTRF	0.791	1.43e-88	8.42e-86	BLCA
PLEKHO2	0.79	2.53e-88	1.45e-85	BLCA
AP1S2	0.79	2.63e-88	1.47e-85	BLCA
CPXM1	0.79	3.13e-88	1.7e-85	BLCA
COL5A1	0.79	4.09e-88	2.16e-85	BLCA
C1orf54	0.789	5.62e-88	2.89e-85	BLCA
STK32B	0.789	9.22e-88	4.62e-85	BLCA
GFPT2	0.788	1.31e-87	6.39e-85	BLCA
OLFML2B	0.788	1.41e-87	6.72e-85	BLCA
AEBP1	0.786	8.09e-87	3.77e-84	BLCA
PRKCDBP	0.785	2.45e-86	1.12e-83	BLCA
CALD1	0.782	1.79e-85	7.97e-83	BLCA
GGT5	0.782	2.21e-85	9.64e-83	BLCA
CCDC80	0.78	1.39e-84	5.92e-82	BLCA
LAMA4	0.779	2.12e-84	8.84e-82	BLCA
EDNRA	0.779	3.1e-84	1.27e-81	BLCA
ZNF469	0.778	6.29e-84	2.52e-81	BLCA
COL1A2	0.777	8.57e-84	3.37e-81	BLCA
TRPV2	0.776	3.08e-83	1.19e-80	BLCA
NID2	0.776	3.31e-83	1.25e-80	BLCA
KCNE4	0.775	5.8e-83	2.15e-80	BLCA
PDE4B	0.775	7.47e-83	2.72e-80	BLCA
GPC6	0.774	1.19e-82	4.24e-80	BLCA
FLI1	0.774	1.47e-82	5.17e-80	BLCA
STARD8	0.773	3.25e-82	1.12e-79	BLCA
COL1A1	0.772	4.53e-82	1.54e-79	BLCA
PCOLCE	0.772	6.81e-82	2.28e-79	BLCA
OLFML1	0.771	1.03e-81	3.38e-79	BLCA
ADAMTS2	0.771	1.87e-81	6.04e-79	BLCA
TIMP2	0.77	2.9e-81	9.23e-79	BLCA
AXL	0.77	3.16e-81	9.91e-79	BLCA
ITGA5	0.769	7.65e-81	2.36e-78	BLCA
MPP1	0.769	9.41e-81	2.86e-78	BLCA
CMKLR1	0.768	1.72e-80	5.16e-78	BLCA
EVI2A	0.765	1.05e-79	3.1e-77	BLCA
PTGIR	0.764	2.24e-79	6.5e-77	BLCA
BATF3	0.764	2.84e-79	8.12e-77	BLCA
LOXL2	0.764	4.09e-79	1.16e-76	BLCA
COL5A2	0.763	4.65e-79	1.29e-76	BLCA
COL5A3	0.763	8.26e-79	2.27e-76	BLCA
RAB3IL1	0.762	9.67e-79	2.62e-76	BLCA
ZEB1	0.762	1.47e-78	3.94e-76	BLCA
LHFP	0.761	2.86e-78	7.55e-76	BLCA
COL3A1	0.76	4.92e-78	1.28e-75	BLCA
COL15A1	0.759	7.93e-78	2.04e-75	BLCA
MS4A4A	0.759	1.16e-77	2.92e-75	BLCA
LOC399959	0.759	1.16e-77	2.92e-75	BLCA
SH3RF3	0.759	1.37e-77	3.4e-75	BLCA
GLIPR1	0.759	1.42e-77	3.47e-75	BLCA
GGTA1	0.758	1.64e-77	3.95e-75	BLCA
BNC2	0.757	3.42e-77	8.16e-75	BLCA
STAB1	0.757	6.71e-77	1.58e-74	BLCA
CDH11	0.756	8.67e-77	2.02e-74	BLCA
OLFML3	0.756	8.91e-77	2.05e-74	BLCA
ECM2	0.756	9.11e-77	2.07e-74	BLCA
TBXA2R	0.756	1.1e-76	2.48e-74	BLCA
SCARF2	0.756	1.33e-76	2.96e-74	BLCA
ARHGAP31	0.754	3.24e-76	7.15e-74	BLCA
PXDN	0.753	7.12e-76	1.55e-73	BLCA
MRC2	0.753	7.21e-76	1.55e-73	BLCA
FAP	0.753	1.12e-75	2.39e-73	BLCA
ACVRL1	0.752	1.54e-75	3.25e-73	BLCA
PALM2-AKAP2	0.752	1.59e-75	3.32e-73	BLCA
GNG11	0.752	1.68e-75	3.47e-73	BLCA
CTGF	0.752	1.77e-75	3.62e-73	BLCA
TGFB1I1	0.752	1.85e-75	3.75e-73	BLCA
RASGRP4	0.751	2.5e-75	5.02e-73	BLCA
CTHRC1	0.751	3.71e-75	7.37e-73	BLCA
TNFAIP6	0.751	4.58e-75	9.01e-73	BLCA
C10orf72	0.75	6e-75	1.17e-72	BLCA
PDLIM3	0.75	6.17e-75	1.19e-72	BLCA
SELPLG	0.749	1.07e-74	2.05e-72	BLCA
SH2B3	0.749	1.65e-74	3.13e-72	BLCA
MRC1	0.747	4.04e-74	7.57e-72	BLCA
ADAMTS4	0.747	4.26e-74	7.9e-72	BLCA
FAM20A	0.747	5.81e-74	1.07e-71	BLCA
CSF1R	0.746	8.92e-74	1.63e-71	BLCA
MPEG1	0.746	9.2e-74	1.66e-71	BLCA
FOLR2	0.746	1.02e-73	1.83e-71	BLCA
GPR124	0.745	1.67e-73	2.97e-71	BLCA
CD33	0.745	1.95e-73	3.42e-71	BLCA
COL4A2	0.745	2.22e-73	3.86e-71	BLCA
ATP10A	0.744	3.37e-73	5.82e-71	BLCA
LY96	0.744	3.91e-73	6.71e-71	BLCA
TYROBP	0.744	4.15e-73	7.01e-71	BLCA
C5AR1	0.744	4.16e-73	7.01e-71	BLCA
C3AR1	0.743	7.34e-73	1.23e-70	BLCA
CD14	0.743	8.46e-73	1.4e-70	BLCA
CD163	0.743	9.98e-73	1.63e-70	BLCA
SPON2	0.743	1e-72	1.63e-70	BLCA
NTNG2	0.743	1.05e-72	1.69e-70	BLCA
SPI1	0.743	1.1e-72	1.77e-70	BLCA
ZNF521	0.742	1.35e-72	2.14e-70	BLCA
C1orf162	0.742	2.08e-72	3.28e-70	BLCA
GLIPR2	0.741	2.59e-72	4.05e-70	BLCA
MS4A6A	0.741	2.88e-72	4.47e-70	BLCA
FILIP1L	0.741	2.9e-72	4.47e-70	BLCA
AIF1	0.741	3.68e-72	5.64e-70	BLCA
LAIR1	0.741	3.99e-72	6.07e-70	BLCA
VSIG4	0.74	5.06e-72	7.62e-70	BLCA
PPAPDC3	0.74	5.84e-72	8.74e-70	BLCA
SYT11	0.739	1.47e-71	2.18e-69	BLCA
FERMT2	0.737	5.81e-71	8.57e-69	BLCA
NLRP3	0.736	8.24e-71	1.21e-68	BLCA
KIAA1755	0.736	9.66e-71	1.4e-68	BLCA
MFRP	0.736	1.06e-70	1.52e-68	BLCA
MFGE8	0.735	1.47e-70	2.11e-68	BLCA
LGALS1	0.735	1.54e-70	2.19e-68	BLCA
COLEC12	0.735	1.74e-70	2.45e-68	BLCA
RNASE6	0.734	3.02e-70	4.22e-68	BLCA
MSC	0.734	3.03e-70	4.22e-68	BLCA
P4HA3	0.734	3.17e-70	4.38e-68	BLCA
RFTN1	0.734	4.34e-70	5.96e-68	BLCA
RASA3	0.733	6.85e-70	9.34e-68	BLCA
GIMAP4	0.732	8.62e-70	1.17e-67	BLCA
CYTH4	0.732	9.48e-70	1.28e-67	BLCA
SLCO2B1	0.732	1.09e-69	1.45e-67	BLCA
FN1	0.732	1.19e-69	1.58e-67	BLCA
MEF2C	0.732	1.41e-69	1.86e-67	BLCA
LRRC25	0.732	1.42e-69	1.86e-67	BLCA
LIX1L	0.731	1.73e-69	2.26e-67	BLCA
FMNL3	0.731	2.31e-69	2.99e-67	BLCA
CD209	0.731	2.5e-69	3.21e-67	BLCA
CHN1	0.731	2.68e-69	3.43e-67	BLCA
GEM	0.73	3.19e-69	4.05e-67	BLCA
FBXL7	0.73	3.97e-69	5.01e-67	BLCA
SLC7A7	0.73	4.44e-69	5.57e-67	BLCA
IFITM2	0.73	4.83e-69	6.02e-67	BLCA
SIGLEC7	0.729	6.85e-69	8.47e-67	BLCA
KIAA1274	0.729	7.24e-69	8.9e-67	BLCA
ADAM12	0.729	8.54e-69	1.04e-66	BLCA
FCER1G	0.729	9e-69	1.09e-66	BLCA
TAGLN	0.729	9.39e-69	1.13e-66	BLCA
HSPB2	0.728	1.12e-68	1.34e-66	BLCA
ADAMTS10	0.728	1.26e-68	1.5e-66	BLCA
GIMAP1	0.728	1.28e-68	1.51e-66	BLCA
GAB3	0.728	1.45e-68	1.71e-66	BLCA
VCAM1	0.728	1.62e-68	1.9e-66	BLCA
TMEM176B	0.728	1.69e-68	1.97e-66	BLCA
FMOD	0.728	1.71e-68	1.98e-66	BLCA
PIK3R6	0.728	1.75e-68	2.01e-66	BLCA
OSCAR	0.727	2.05e-68	2.34e-66	BLCA
F2R	0.727	2.15e-68	2.45e-66	BLCA
RECK	0.727	2.43e-68	2.75e-66	BLCA
C1QTNF1	0.727	2.45e-68	2.76e-66	BLCA
CERKL	0.727	2.62e-68	2.93e-66	BLCA
HLX	0.726	4.28e-68	4.77e-66	BLCA
FAM101B	0.726	5.24e-68	5.81e-66	BLCA
PRR16	0.726	6.43e-68	7.08e-66	BLCA
PLXND1	0.725	7.57e-68	8.29e-66	BLCA
TWIST2	0.725	9.62e-68	1.05e-65	BLCA
IGFBP7	0.725	9.93e-68	1.08e-65	BLCA
EBF1	0.725	1.08e-67	1.16e-65	BLCA
SIGLEC9	0.725	1.17e-67	1.25e-65	BLCA
GPR183	0.724	1.47e-67	1.56e-65	BLCA
MYADM	0.724	1.91e-67	2.02e-65	BLCA
CTSK	0.724	2.33e-67	2.46e-65	BLCA
ANGPTL2	0.723	2.53e-67	2.65e-65	BLCA
PLXDC1	0.723	3.03e-67	3.16e-65	BLCA
BTK	0.723	3.68e-67	3.82e-65	BLCA
HTRA1	0.723	4.51e-67	4.67e-65	BLCA
LY86	0.722	5.09e-67	5.23e-65	BLCA
NEXN	0.722	5.42e-67	5.54e-65	BLCA
DOCK2	0.722	7.09e-67	7.22e-65	BLCA
FSTL1	0.721	8.93e-67	9.04e-65	BLCA
ADAM19	0.721	1.05e-66	1.06e-64	BLCA
MAP1A	0.721	1.11e-66	1.11e-64	BLCA
FCGR2A	0.721	1.19e-66	1.19e-64	BLCA
LILRB3	0.721	1.29e-66	1.28e-64	BLCA
LILRB2	0.721	1.38e-66	1.37e-64	BLCA
ADAMTS14	0.72	1.59e-66	1.56e-64	BLCA
MYO1F	0.72	1.88e-66	1.84e-64	BLCA
FGFR1	0.72	2.86e-66	2.78e-64	BLCA
MYL9	0.719	3.31e-66	3.2e-64	BLCA
C13orf18	0.719	3.47e-66	3.35e-64	BLCA
C1QA	0.719	3.67e-66	3.52e-64	BLCA
GPX8	0.719	3.75e-66	3.58e-64	BLCA
PILRA	0.719	4.48e-66	4.26e-64	BLCA
TIE1	0.719	4.69e-66	4.43e-64	BLCA
FPR1	0.719	4.71e-66	4.43e-64	BLCA
NCKAP1L	0.718	5.31e-66	4.97e-64	BLCA
CD93	0.718	5.56e-66	5.19e-64	BLCA
CXCL12	0.718	7.4e-66	6.87e-64	BLCA
ITGB2	0.718	7.99e-66	7.38e-64	BLCA
SYDE1	0.718	8.1e-66	7.45e-64	BLCA
HCK	0.718	9.41e-66	8.61e-64	BLCA
ABI3	0.718	9.47e-66	8.63e-64	BLCA
PIK3R5	0.717	1.68e-65	1.52e-63	BLCA
ITGA11	0.716	1.77e-65	1.59e-63	BLCA
HTRA3	0.716	2.03e-65	1.83e-63	BLCA
HEYL	0.716	2.09e-65	1.87e-63	BLCA
C1R	0.716	2.31e-65	2.06e-63	BLCA
SSC5D	0.716	3.07e-65	2.73e-63	BLCA
DPYSL2	0.715	3.2e-65	2.83e-63	BLCA
C1S	0.715	4.04e-65	3.55e-63	BLCA
2020-09-04	0.715	5.33e-65	4.67e-63	BLCA
POSTN	0.715	5.65e-65	4.92e-63	BLCA
COL8A2	0.715	5.66e-65	4.92e-63	BLCA
ITGA4	0.714	8.3e-65	7.18e-63	BLCA
FBLN5	0.714	8.65e-65	7.44e-63	BLCA
ALDH1L2	0.714	9.05e-65	7.75e-63	BLCA
TNFSF4	0.713	1.17e-64	9.98e-63	BLCA
MFNG	0.713	1.2e-64	1.02e-62	BLCA
KCNJ8	0.713	1.53e-64	1.3e-62	BLCA
PCDH12	0.713	1.64e-64	1.38e-62	BLCA
IL10	0.712	2.26e-64	1.9e-62	BLCA
SULF1	0.712	2.31e-64	1.93e-62	BLCA
VCAN	0.712	2.8e-64	2.33e-62	BLCA
ACTA2	0.711	3.47e-64	2.88e-62	BLCA
CD300C	0.711	3.67e-64	3.03e-62	BLCA
LAT2	0.711	4.39e-64	3.6e-62	BLCA
GRK5	0.711	4.74e-64	3.88e-62	BLCA
C1QC	0.71	8.13e-64	6.63e-62	BLCA
SRGN	0.71	8.34e-64	6.77e-62	BLCA
ISLR	0.71	8.96e-64	7.24e-62	BLCA
LST1	0.71	9.22e-64	7.42e-62	BLCA
LILRB5	0.709	1.21e-63	9.7e-62	BLCA
GAS7	0.709	1.22e-63	9.7e-62	BLCA
APCDD1L	0.709	1.22e-63	9.7e-62	BLCA
TPM2	0.708	2.33e-63	1.84e-61	BLCA
JAZF1	0.707	4.54e-63	3.59e-61	BLCA
C13orf33	0.707	4.8e-63	3.77e-61	BLCA
C1QB	0.706	6.75e-63	5.29e-61	BLCA
DOK2	0.706	6.9e-63	5.38e-61	BLCA
IL10RA	0.706	9.9e-63	7.69e-61	BLCA
CD53	0.706	1.01e-62	7.82e-61	BLCA
C1orf38	0.705	1.13e-62	8.69e-61	BLCA
F13A1	0.705	1.46e-62	1.12e-60	BLCA
HEG1	0.705	1.79e-62	1.37e-60	BLCA
TNC	0.704	2.9e-62	2.21e-60	BLCA
MSR1	0.704	2.94e-62	2.24e-60	BLCA
NOX4	0.704	3.13e-62	2.37e-60	BLCA
TNFAIP8L2	0.704	3.37e-62	2.54e-60	BLCA
CYR61	0.703	3.98e-62	2.99e-60	BLCA
LOX	0.703	5.57e-62	4.17e-60	BLCA
PAPSS2	0.703	5.79e-62	4.32e-60	BLCA
RCN3	0.703	5.85e-62	4.34e-60	BLCA
FAM78A	0.703	5.96e-62	4.41e-60	BLCA
CST7	0.702	6.77e-62	4.99e-60	BLCA
PLA2G4C	0.702	9.29e-62	6.82e-60	BLCA
RSPO3	0.702	1e-61	7.32e-60	BLCA
RASGRF2	0.701	1.08e-61	7.89e-60	BLCA
HS3ST3A1	0.701	1.18e-61	8.52e-60	BLCA
PARVG	0.701	1.18e-61	8.52e-60	BLCA
CD300LB	0.701	1.63e-61	1.17e-59	BLCA
TBXAS1	0.701	1.74e-61	1.25e-59	BLCA
TMEM176A	0.701	1.76e-61	1.26e-59	BLCA
HSD11B1	0.701	1.82e-61	1.3e-59	BLCA
VENTX	0.7	2.54e-61	1.81e-59	BLCA
PECAM1	0.7	2.56e-61	1.81e-59	BLCA
WISP1	0.699	3.69e-61	2.6e-59	BLCA
RHOJ	0.699	3.69e-61	2.6e-59	BLCA
LCP2	0.699	3.82e-61	2.68e-59	BLCA
DYSF	0.699	3.94e-61	2.75e-59	BLCA
FAM180A	0.698	5.73e-61	3.99e-59	BLCA
CLEC11A	0.698	7.05e-61	4.89e-59	BLCA
WAS	0.698	8.16e-61	5.64e-59	BLCA
ADAMTS12	0.698	9.65e-61	6.65e-59	BLCA
SLA	0.697	1.01e-60	6.92e-59	BLCA
LMCD1	0.697	1.64e-60	1.13e-58	BLCA
NFAM1	0.696	1.95e-60	1.33e-58	BLCA
PLEK	0.696	1.97e-60	1.34e-58	BLCA
ENTPD1	0.696	2.9e-60	1.96e-58	BLCA
CYBB	0.695	2.97e-60	2.01e-58	BLCA
CHSY3	0.695	3.1e-60	2.08e-58	BLCA
EVI2B	0.695	3.4e-60	2.28e-58	BLCA
STX2	0.695	3.7e-60	2.47e-58	BLCA
HAVCR2	0.695	4.4e-60	2.93e-58	BLCA
DCN	0.695	4.69e-60	3.11e-58	BLCA
JAM2	0.695	4.98e-60	3.29e-58	BLCA
ECSCR	0.694	5.29e-60	3.49e-58	BLCA
C5orf62	0.694	5.39e-60	3.54e-58	BLCA
LILRB4	0.694	5.7e-60	3.73e-58	BLCA
LILRA6	0.694	6.25e-60	4.08e-58	BLCA
GPR34	0.694	6.78e-60	4.41e-58	BLCA
ATP8B2	0.694	8.47e-60	5.5e-58	BLCA
FGL2	0.693	9.43e-60	6.1e-58	BLCA
ALPK2	0.693	1.42e-59	9.15e-58	BLCA
HK3	0.692	1.81e-59	1.17e-57	BLCA
GIMAP5	0.692	2.16e-59	1.38e-57	BLCA
TWIST1	0.692	2.18e-59	1.39e-57	BLCA
RCSD1	0.692	2.42e-59	1.54e-57	BLCA
MYLK	0.692	2.58e-59	1.64e-57	BLCA
FERMT3	0.691	2.61e-59	1.65e-57	BLCA
TMEM158	0.691	3.43e-59	2.16e-57	BLCA
MAP1B	0.691	4.24e-59	2.67e-57	BLCA
JAM3	0.69	5.66e-59	3.54e-57	BLCA
MXRA8	0.69	5.84e-59	3.65e-57	BLCA
DDR2	0.69	6.65e-59	4.14e-57	BLCA
TGFBI	0.689	7.63e-59	4.74e-57	BLCA
FAM70B	0.689	7.85e-59	4.86e-57	BLCA
SLAMF8	0.689	8.34e-59	5.15e-57	BLCA
PDCD1LG2	0.689	8.92e-59	5.49e-57	BLCA
CSMD2	0.689	9.19e-59	5.63e-57	BLCA
TLR8	0.689	9.83e-59	6.01e-57	BLCA
ADAMTSL1	0.689	9.9e-59	6.03e-57	BLCA
WDFY4	0.689	1.29e-58	7.86e-57	BLCA
LILRA5	0.688	1.33e-58	8.03e-57	BLCA
IL2RA	0.688	1.41e-58	8.51e-57	BLCA
DKK3	0.688	1.59e-58	9.54e-57	BLCA
FNDC1	0.688	1.69e-58	1.02e-56	BLCA
PDLIM7	0.688	1.7e-58	1.02e-56	BLCA
ANPEP	0.688	1.82e-58	1.08e-56	BLCA
ITGAM	0.688	1.84e-58	1.1e-56	BLCA
ITGAX	0.687	2.38e-58	1.41e-56	BLCA
GXYLT2	0.687	2.55e-58	1.51e-56	BLCA
FCGR1A	0.687	2.58e-58	1.52e-56	BLCA
LUM	0.687	2.6e-58	1.53e-56	BLCA
FCGR1C	0.687	2.73e-58	1.6e-56	BLCA
LZTS1	0.687	2.74e-58	1.6e-56	BLCA
GNB4	0.687	3.04e-58	1.77e-56	BLCA
SIGLEC1	0.687	3.16e-58	1.83e-56	BLCA
CHRD	0.687	3.21e-58	1.86e-56	BLCA
ARSI	0.687	3.46e-58	2e-56	BLCA
CLEC4A	0.687	3.71e-58	2.14e-56	BLCA
COX7A1	0.686	4.22e-58	2.43e-56	BLCA
PLEKHO1	0.686	5.12e-58	2.94e-56	BLCA
SGIP1	0.684	1.14e-57	6.52e-56	BLCA
LGI2	0.684	1.18e-57	6.73e-56	BLCA
CD1D	0.684	1.25e-57	7.11e-56	BLCA
CD300A	0.684	1.3e-57	7.35e-56	BLCA
REM1	0.684	1.63e-57	9.21e-56	BLCA
COPZ2	0.683	1.91e-57	1.08e-55	BLCA
NAV3	0.683	2.73e-57	1.53e-55	BLCA
ROR2	0.682	3.38e-57	1.89e-55	BLCA
GNGT2	0.681	6.52e-57	3.64e-55	BLCA
COL4A1	0.681	7.53e-57	4.19e-55	BLCA
CCIN	0.681	8.49e-57	4.71e-55	BLCA
KIAA1644	0.68	8.68e-57	4.81e-55	BLCA
FCGR1B	0.68	8.94e-57	4.94e-55	BLCA
PTGER2	0.68	9.34e-57	5.15e-55	BLCA
RASL12	0.68	1.07e-56	5.85e-55	BLCA
SERPINF1	0.68	1.13e-56	6.17e-55	BLCA
NCRNA00152	0.68	1.39e-56	7.59e-55	BLCA
GAS6	0.679	1.54e-56	8.37e-55	BLCA
SLC2A3	0.679	1.6e-56	8.71e-55	BLCA
HCST	0.679	2.32e-56	1.25e-54	BLCA
HEPH	0.678	2.75e-56	1.49e-54	BLCA
SRPX	0.678	2.91e-56	1.57e-54	BLCA
ZFPM2	0.678	3.13e-56	1.68e-54	BLCA
ADAMTS6	0.678	3.45e-56	1.85e-54	BLCA
CD37	0.678	3.48e-56	1.86e-54	BLCA
AOAH	0.678	3.89e-56	2.07e-54	BLCA
KCNMB1	0.677	4.11e-56	2.19e-54	BLCA
GUCY1B3	0.677	5.42e-56	2.87e-54	BLCA
GAS1	0.677	5.47e-56	2.89e-54	BLCA
PDGFC	0.677	6.6e-56	3.48e-54	BLCA
SNAI1	0.676	7.07e-56	3.72e-54	BLCA
BCL6B	0.676	7.58e-56	3.98e-54	BLCA
FPR3	0.676	9.06e-56	4.74e-54	BLCA
RFX8	0.676	9.22e-56	4.81e-54	BLCA
LEPRE1	0.675	1.21e-55	6.29e-54	BLCA
C14orf139	0.675	1.27e-55	6.6e-54	BLCA
CCL2	0.675	1.49e-55	7.71e-54	BLCA
TNFRSF4	0.675	1.62e-55	8.38e-54	BLCA
ZCCHC24	0.675	1.65e-55	8.49e-54	BLCA
FIBIN	0.675	1.76e-55	9.05e-54	BLCA
TEK	0.674	2.29e-55	1.17e-53	BLCA
LAPTM5	0.674	2.53e-55	1.29e-53	BLCA
FLNA	0.674	2.71e-55	1.38e-53	BLCA
MNDA	0.674	2.78e-55	1.41e-53	BLCA
CXorf21	0.673	3.28e-55	1.66e-53	BLCA
DCHS1	0.673	3.58e-55	1.81e-53	BLCA
SIGLEC10	0.673	3.62e-55	1.83e-53	BLCA
CYBRD1	0.672	5.08e-55	2.56e-53	BLCA
SGCD	0.672	5.48e-55	2.75e-53	BLCA
SNED1	0.672	5.83e-55	2.92e-53	BLCA
DNAJB5	0.672	5.93e-55	2.97e-53	BLCA
DOCK11	0.672	6.72e-55	3.35e-53	BLCA
MYO1G	0.672	6.77e-55	3.37e-53	BLCA
GRAP	0.672	7.75e-55	3.84e-53	BLCA
TSHZ3	0.671	8.35e-55	4.14e-53	BLCA
SH2D3C	0.671	8.57e-55	4.23e-53	BLCA
DACT1	0.671	8.8e-55	4.34e-53	BLCA
FCGR3A	0.671	9.58e-55	4.71e-53	BLCA
ABCC9	0.671	9.9e-55	4.85e-53	BLCA
IRF8	0.671	1.26e-54	6.15e-53	BLCA
CD300LF	0.67	1.71e-54	8.33e-53	BLCA
CD28	0.67	1.8e-54	8.78e-53	BLCA
IL3RA	0.67	1.89e-54	9.17e-53	BLCA
FHL1	0.67	1.94e-54	9.41e-53	BLCA
BIN2	0.67	1.95e-54	9.41e-53	BLCA
TCF4	0.67	2.11e-54	1.02e-52	BLCA
SAMSN1	0.67	2.19e-54	1.05e-52	BLCA
COL14A1	0.669	2.27e-54	1.09e-52	BLCA
PARVB	0.669	2.32e-54	1.11e-52	BLCA
MCAM	0.669	3.04e-54	1.45e-52	BLCA
SEMA6B	0.669	3.06e-54	1.46e-52	BLCA
ITGA1	0.669	3.12e-54	1.48e-52	BLCA
FYN	0.668	3.66e-54	1.74e-52	BLCA
FXYD6	0.668	4.69e-54	2.22e-52	BLCA
SYNPO	0.667	6.09e-54	2.87e-52	BLCA
CR1	0.667	7.94e-54	3.73e-52	BLCA
LIMS2	0.667	8.46e-54	3.97e-52	BLCA
SASH3	0.666	1.07e-53	5e-52	BLCA
CXCR4	0.666	1.23e-53	5.77e-52	BLCA
SFRP2	0.666	1.34e-53	6.27e-52	BLCA
S1PR1	0.665	1.65e-53	7.67e-52	BLCA
MT1L	0.665	1.69e-53	7.85e-52	BLCA
DOCK10	0.665	1.84e-53	8.54e-52	BLCA
ASAM	0.665	2.05e-53	9.47e-52	BLCA
PIP4K2A	0.665	2.06e-53	9.49e-52	BLCA
COL23A1	0.665	2.1e-53	9.67e-52	BLCA
NCF2	0.664	2.67e-53	1.22e-51	BLCA
MMP2	0.664	2.89e-53	1.32e-51	BLCA
LYVE1	0.663	5.52e-53	2.52e-51	BLCA
LILRB1	0.663	5.76e-53	2.62e-51	BLCA
ST3GAL6	0.663	6.16e-53	2.8e-51	BLCA
TMEM90B	0.663	6.45e-53	2.92e-51	BLCA
RGS18	0.662	8.85e-53	4.01e-51	BLCA
SLC43A3	0.662	1.01e-52	4.56e-51	BLCA
SIRPA	0.662	1.08e-52	4.84e-51	BLCA
COL8A1	0.661	1.14e-52	5.12e-51	BLCA
CPXM2	0.661	1.16e-52	5.2e-51	BLCA
CYTL1	0.661	1.25e-52	5.59e-51	BLCA
ILK	0.661	1.61e-52	7.17e-51	BLCA
LRRC33	0.66	2.2e-52	9.78e-51	BLCA
KLF9	0.66	2.28e-52	1.01e-50	BLCA
P2RY14	0.66	2.81e-52	1.24e-50	BLCA
CRISPLD2	0.659	3.05e-52	1.35e-50	BLCA
GLI2	0.659	3.07e-52	1.36e-50	BLCA
GRASP	0.659	3.08e-52	1.36e-50	BLCA
APLNR	0.659	3.14e-52	1.38e-50	BLCA
ADAMTS16	0.659	3.45e-52	1.51e-50	BLCA
CHST1	0.659	3.75e-52	1.64e-50	BLCA
GPR65	0.659	3.82e-52	1.67e-50	BLCA
CELF2	0.659	4.27e-52	1.86e-50	BLCA
MMP9	0.657	7.54e-52	3.28e-50	BLCA
CD84	0.657	8.04e-52	3.49e-50	BLCA
IQGAP2	0.657	8.59e-52	3.72e-50	BLCA
CD86	0.657	1.07e-51	4.63e-50	BLCA
DACT3	0.657	1.14e-51	4.92e-50	BLCA
BOC	0.656	1.2e-51	5.16e-50	BLCA
TMEM200A	0.656	1.32e-51	5.66e-50	BLCA
ELTD1	0.656	1.53e-51	6.55e-50	BLCA
TMEM119	0.656	1.63e-51	6.98e-50	BLCA
PDGFRA	0.656	1.7e-51	7.23e-50	BLCA
ZCCHC5	0.655	1.93e-51	8.22e-50	BLCA
XIRP1	0.655	1.99e-51	8.44e-50	BLCA
ODZ3	0.655	2.18e-51	9.25e-50	BLCA
PLA2G5	0.655	2.53e-51	1.07e-49	BLCA
CLEC4E	0.655	2.7e-51	1.14e-49	BLCA
TCEAL7	0.655	2.92e-51	1.23e-49	BLCA
PMP22	0.654	3.03e-51	1.27e-49	BLCA
ENG	0.654	3.2e-51	1.34e-49	BLCA
ALOX5AP	0.654	3.68e-51	1.54e-49	BLCA
CHST15	0.654	4.56e-51	1.9e-49	BLCA
C1QTNF2	0.653	6.11e-51	2.55e-49	BLCA
LOC100130872	0.653	7.09e-51	2.95e-49	BLCA
LEF1	0.653	7.28e-51	3.02e-49	BLCA
CD4	0.652	8.02e-51	3.32e-49	BLCA
VASH1	0.652	8.39e-51	3.47e-49	BLCA
IL21R	0.652	8.45e-51	3.49e-49	BLCA
IGSF21	0.652	8.92e-51	3.67e-49	BLCA
ARHGAP24	0.652	9.27e-51	3.81e-49	BLCA
PRRX2	0.652	1.18e-50	4.82e-49	BLCA
SPHK1	0.652	1.2e-50	4.9e-49	BLCA
SAMD14	0.651	1.24e-50	5.07e-49	BLCA
CYTIP	0.651	1.64e-50	6.67e-49	BLCA
RASSF4	0.651	1.64e-50	6.69e-49	BLCA
LOXL3	0.651	1.75e-50	7.09e-49	BLCA
C4A	0.651	1.79e-50	7.24e-49	BLCA
SERPING1	0.651	1.84e-50	7.42e-49	BLCA
LILRA2	0.65	1.98e-50	8e-49	BLCA
FCN1	0.65	2.5e-50	1.01e-48	BLCA
BCL2A1	0.65	2.56e-50	1.03e-48	BLCA
TIMP1	0.65	2.75e-50	1.1e-48	BLCA
ARSB	0.65	2.84e-50	1.14e-48	BLCA
NLRC4	0.649	3.54e-50	1.42e-48	BLCA
GPR77	0.649	3.89e-50	1.55e-48	BLCA
NTM	0.649	4.21e-50	1.68e-48	BLCA
MN1	0.648	4.87e-50	1.93e-48	BLCA
FGF1	0.648	5.94e-50	2.35e-48	BLCA
BIN1	0.648	7.35e-50	2.91e-48	BLCA
GUCY1A3	0.647	8.32e-50	3.28e-48	BLCA
AG2	0.647	1.01e-49	3.98e-48	BLCA
PALLD	0.647	1.1e-49	4.34e-48	BLCA
TNFSF8	0.646	1.25e-49	4.89e-48	BLCA
ASPN	0.646	1.25e-49	4.9e-48	BLCA
KCNMA1	0.646	1.28e-49	5.02e-48	BLCA
COL16A1	0.646	1.41e-49	5.48e-48	BLCA
PLN	0.646	1.61e-49	6.27e-48	BLCA
MOXD1	0.646	1.67e-49	6.5e-48	BLCA
MSN	0.645	1.94e-49	7.52e-48	BLCA
CAMK2A	0.645	2.18e-49	8.45e-48	BLCA
FMNL1	0.645	2.28e-49	8.79e-48	BLCA
LAYN	0.645	2.32e-49	8.94e-48	BLCA
LTBP2	0.645	2.69e-49	1.04e-47	BLCA
CCDC102B	0.645	2.76e-49	1.06e-47	BLCA
ATP8B4	0.644	4.52e-49	1.73e-47	BLCA
TMEM150B	0.643	5.01e-49	1.92e-47	BLCA
RASGRP2	0.643	5.95e-49	2.27e-47	BLCA
MT2A	0.643	6.03e-49	2.3e-47	BLCA
RNASE2	0.643	6.17e-49	2.35e-47	BLCA
STARD13	0.643	7e-49	2.66e-47	BLCA
GPBAR1	0.643	7.04e-49	2.67e-47	BLCA
DPT	0.642	1.1e-48	4.16e-47	BLCA
SFRP4	0.641	1.21e-48	4.56e-47	BLCA
TMEM26	0.641	1.26e-48	4.73e-47	BLCA
SSTR2	0.641	1.36e-48	5.1e-47	BLCA
RBMS3	0.641	1.53e-48	5.76e-47	BLCA
PTGDR	0.641	1.57e-48	5.9e-47	BLCA
KIAA1949	0.641	1.66e-48	6.23e-47	BLCA
CFL2	0.641	1.69e-48	6.31e-47	BLCA
SELM	0.64	1.95e-48	7.27e-47	BLCA
KCTD12	0.64	2.31e-48	8.6e-47	BLCA
CD180	0.64	2.53e-48	9.39e-47	BLCA
CREB5	0.64	2.59e-48	9.59e-47	BLCA
PDLIM2	0.639	2.69e-48	9.95e-47	BLCA
ADORA3	0.639	2.77e-48	1.02e-46	BLCA
NCF1	0.639	3.16e-48	1.16e-46	BLCA
ARID5A	0.639	3.76e-48	1.38e-46	BLCA
PIK3AP1	0.639	3.85e-48	1.41e-46	BLCA
PODNL1	0.639	4.06e-48	1.49e-46	BLCA
LRRC15	0.638	4.58e-48	1.68e-46	BLCA
RAB31	0.638	5.01e-48	1.83e-46	BLCA
CD99L2	0.638	5.14e-48	1.87e-46	BLCA
ADAP2	0.638	5.8e-48	2.11e-46	BLCA
VASN	0.638	5.94e-48	2.16e-46	BLCA
LDB2	0.637	6.93e-48	2.51e-46	BLCA
EGR2	0.637	7.44e-48	2.69e-46	BLCA
TOX2	0.637	8.4e-48	3.03e-46	BLCA
IGDCC4	0.637	8.47e-48	3.06e-46	BLCA
GALNTL2	0.637	9.67e-48	3.48e-46	BLCA
PDPN	0.636	1.08e-47	3.9e-46	BLCA
RAMP1	0.636	1.14e-47	4.07e-46	BLCA
TREM2	0.636	1.15e-47	4.13e-46	BLCA
ITGB3	0.636	1.21e-47	4.32e-46	BLCA
ARHGAP9	0.636	1.44e-47	5.13e-46	BLCA
IFITM3	0.635	1.61e-47	5.72e-46	BLCA
TPM1	0.635	1.8e-47	6.4e-46	BLCA
PIK3CD	0.635	1.96e-47	6.94e-46	BLCA
PRR5L	0.635	2.1e-47	7.44e-46	BLCA
MEOX2	0.634	2.94e-47	1.04e-45	BLCA
MRVI1	0.634	3.03e-47	1.07e-45	BLCA
C7orf10	0.634	3.24e-47	1.14e-45	BLCA
LOC541471	0.634	3.45e-47	1.21e-45	BLCA
CEACAM21	0.634	3.65e-47	1.28e-45	BLCA
FCGR2B	0.633	3.78e-47	1.32e-45	BLCA
CLIC4	0.633	3.95e-47	1.38e-45	BLCA
P2RY8	0.633	5.25e-47	1.83e-45	BLCA
KIF17	0.632	6.48e-47	2.26e-45	BLCA
GREM1	0.631	9.06e-47	3.15e-45	BLCA
FLNC	0.631	1.07e-46	3.72e-45	BLCA
CRYBB1	0.631	1.21e-46	4.19e-45	BLCA
TLN1	0.63	1.37e-46	4.75e-45	BLCA
TNFRSF8	0.63	1.46e-46	5.03e-45	BLCA
GPR68	0.63	1.52e-46	5.24e-45	BLCA
PKDCC	0.63	1.54e-46	5.31e-45	BLCA
C17orf87	0.63	1.67e-46	5.74e-45	BLCA
CEACAM4	0.63	1.73e-46	5.95e-45	BLCA
CNN1	0.63	1.8e-46	6.16e-45	BLCA
TNFAIP8L3	0.629	2.04e-46	6.98e-45	BLCA
ZYX	0.629	2.17e-46	7.4e-45	BLCA
CSF2RB	0.629	2.59e-46	8.82e-45	BLCA
PTPRC	0.629	2.62e-46	8.91e-45	BLCA
MRGPRF	0.629	2.97e-46	1.01e-44	BLCA
CD48	0.628	3.3e-46	1.12e-44	BLCA
A2M	0.628	3.43e-46	1.16e-44	BLCA
AOX1	0.628	3.45e-46	1.17e-44	BLCA
PRELP	0.628	3.78e-46	1.28e-44	BLCA
THBS1	0.628	4.14e-46	1.39e-44	BLCA
HAPLN3	0.628	4.62e-46	1.56e-44	BLCA
RHOH	0.627	5.01e-46	1.68e-44	BLCA
ARHGAP15	0.627	5.41e-46	1.81e-44	BLCA
MT1M	0.627	5.56e-46	1.86e-44	BLCA
LYL1	0.627	6.32e-46	2.11e-44	BLCA
ERG	0.627	7.13e-46	2.38e-44	BLCA
FGF7	0.626	7.99e-46	2.66e-44	BLCA
C19orf35	0.626	8.47e-46	2.82e-44	BLCA
GZMK	0.626	9.29e-46	3.08e-44	BLCA
ARL4C	0.626	1.1e-45	3.63e-44	BLCA
GIMAP7	0.625	1.17e-45	3.89e-44	BLCA
ELMO1	0.625	1.27e-45	4.18e-44	BLCA
CYS1	0.624	1.68e-45	5.55e-44	BLCA
ITPRIP	0.624	1.68e-45	5.55e-44	BLCA
IGF1	0.624	1.81e-45	5.94e-44	BLCA
BMP1	0.624	1.82e-45	5.97e-44	BLCA
TRAM2	0.624	2.17e-45	7.11e-44	BLCA
CD34	0.623	3.14e-45	1.03e-43	BLCA
GJA4	0.623	3.24e-45	1.06e-43	BLCA
TCTEX1D1	0.623	3.66e-45	1.19e-43	BLCA
HGF	0.623	3.67e-45	1.19e-43	BLCA
C10orf128	0.622	4.55e-45	1.48e-43	BLCA
PPP1R16B	0.622	5.15e-45	1.67e-43	BLCA
CHST11	0.622	5.36e-45	1.74e-43	BLCA
RGS1	0.621	6.37e-45	2.06e-43	BLCA
PTGFR	0.621	6.48e-45	2.09e-43	BLCA
NRXN2	0.621	6.73e-45	2.17e-43	BLCA
PDE2A	0.621	6.98e-45	2.24e-43	BLCA
RASAL3	0.621	7e-45	2.25e-43	BLCA
SHE	0.621	7.36e-45	2.36e-43	BLCA
MAMLD1	0.621	7.86e-45	2.52e-43	BLCA
GLIS1	0.62	9.31e-45	2.98e-43	BLCA
PTPN7	0.62	9.49e-45	3.03e-43	BLCA
GPR132	0.62	1.12e-44	3.56e-43	BLCA
BEST1	0.62	1.31e-44	4.15e-43	BLCA
IFI30	0.619	1.44e-44	4.56e-43	BLCA
RGS2	0.619	1.57e-44	4.98e-43	BLCA
CRYAB	0.619	1.57e-44	4.99e-43	BLCA
ECM1	0.619	1.72e-44	5.45e-43	BLCA
CSDC2	0.619	1.78e-44	5.62e-43	BLCA
IL6	0.619	1.82e-44	5.74e-43	BLCA
DPYSL3	0.619	1.87e-44	5.87e-43	BLCA
NCF1C	0.618	2.11e-44	6.64e-43	BLCA
FFAR3	0.618	2.38e-44	7.48e-43	BLCA
PLXNA4	0.618	2.58e-44	8.08e-43	BLCA
C9orf21	0.618	2.72e-44	8.51e-43	BLCA
NRP1	0.618	2.73e-44	8.53e-43	BLCA
KLHL4	0.618	2.86e-44	8.91e-43	BLCA
RAMP3	0.618	2.87e-44	8.93e-43	BLCA
ICAM1	0.617	3.03e-44	9.41e-43	BLCA
PDE1A	0.617	3.78e-44	1.17e-42	BLCA
RGS4	0.617	3.93e-44	1.22e-42	BLCA
NCF1B	0.617	3.97e-44	1.23e-42	BLCA
CLEC10A	0.617	4.34e-44	1.34e-42	BLCA
COL13A1	0.616	4.63e-44	1.43e-42	BLCA
OMD	0.616	4.92e-44	1.51e-42	BLCA
TFEC	0.616	5.32e-44	1.64e-42	BLCA
AMICA1	0.616	5.36e-44	1.64e-42	BLCA
PLCL1	0.616	6.15e-44	1.89e-42	BLCA
JAK3	0.616	6.22e-44	1.9e-42	BLCA
P2RY13	0.616	6.59e-44	2.01e-42	BLCA
PHLDB1	0.615	7.51e-44	2.29e-42	BLCA
SLC16A2	0.615	8.56e-44	2.61e-42	BLCA
IGSF6	0.615	8.99e-44	2.73e-42	BLCA
PODN	0.615	9.56e-44	2.9e-42	BLCA
FMO1	0.614	1.01e-43	3.07e-42	BLCA
CCL8	0.614	1.03e-43	3.11e-42	BLCA
ENPP1	0.614	1.09e-43	3.29e-42	BLCA
ACTN1	0.614	1.14e-43	3.43e-42	BLCA
CD52	0.614	1.26e-43	3.8e-42	BLCA
SLC24A4	0.614	1.29e-43	3.88e-42	BLCA
C20orf103	0.613	1.58e-43	4.76e-42	BLCA
EFEMP1	0.613	1.64e-43	4.93e-42	BLCA
NAALADL1	0.613	1.85e-43	5.55e-42	BLCA
MFAP5	0.612	2.65e-43	7.92e-42	BLCA
CHRDL2	0.612	2.65e-43	7.92e-42	BLCA
KLHL6	0.612	2.78e-43	8.29e-42	BLCA
MRO	0.612	2.8e-43	8.35e-42	BLCA
HLA-DPB1	0.611	3.51e-43	1.04e-41	BLCA
TNFRSF1B	0.611	3.56e-43	1.06e-41	BLCA
CCR1	0.611	4.08e-43	1.21e-41	BLCA
CPA3	0.611	4.31e-43	1.28e-41	BLCA
TMEM106A	0.611	4.77e-43	1.41e-41	BLCA
GIMAP8	0.611	4.82e-43	1.42e-41	BLCA
RARRES2	0.61	5.96e-43	1.76e-41	BLCA
IL7R	0.609	7.4e-43	2.18e-41	BLCA
PNMAL2	0.609	7.7e-43	2.26e-41	BLCA
BACH2	0.609	9.26e-43	2.72e-41	BLCA
PTGDS	0.608	1.21e-42	3.53e-41	BLCA
SOD3	0.608	1.23e-42	3.59e-41	BLCA
P2RX1	0.608	1.29e-42	3.76e-41	BLCA
UNC5A	0.608	1.4e-42	4.09e-41	BLCA
CUBN	0.608	1.41e-42	4.11e-41	BLCA
SGTB	0.607	2e-42	5.82e-41	BLCA
EFEMP2	0.607	2.12e-42	6.17e-41	BLCA
TUBB6	0.607	2.24e-42	6.5e-41	BLCA
TNFRSF9	0.607	2.31e-42	6.69e-41	BLCA
KCNN3	0.607	2.34e-42	6.76e-41	BLCA
ST3GAL2	0.606	2.42e-42	7e-41	BLCA
PRAM1	0.606	2.58e-42	7.45e-41	BLCA
TRPS1	0.606	2.71e-42	7.8e-41	BLCA
ADORA2A	0.606	2.77e-42	7.96e-41	BLCA
CCL13	0.606	3.1e-42	8.9e-41	BLCA
GLIS2	0.606	3.35e-42	9.61e-41	BLCA
TNFSF13B	0.606	3.48e-42	9.97e-41	BLCA
PLAUR	0.605	3.56e-42	1.02e-40	BLCA
AMPH	0.605	3.71e-42	1.06e-40	BLCA
RUSC2	0.605	3.73e-42	1.06e-40	BLCA
FAM198B	0.605	3.79e-42	1.08e-40	BLCA
PDZRN3	0.605	5.12e-42	1.46e-40	BLCA
PTGS1	0.604	5.52e-42	1.57e-40	BLCA
INHBA	0.604	5.72e-42	1.62e-40	BLCA
SLC11A1	0.604	5.76e-42	1.63e-40	BLCA
FAM124B	0.604	5.88e-42	1.66e-40	BLCA
SULF2	0.604	6.11e-42	1.72e-40	BLCA
TSPAN18	0.604	6.24e-42	1.76e-40	BLCA
CLIP3	0.604	7.17e-42	2.02e-40	BLCA
FAIM2	0.604	7.24e-42	2.04e-40	BLCA
OSM	0.603	7.78e-42	2.19e-40	BLCA
HMCN1	0.603	8.16e-42	2.29e-40	BLCA
TPSB2	0.603	8.24e-42	2.31e-40	BLCA
CHI3L1	0.603	8.32e-42	2.33e-40	BLCA
CCL23	0.603	9.13e-42	2.55e-40	BLCA
NEGR1	0.603	9.19e-42	2.56e-40	BLCA
HSPG2	0.603	9.63e-42	2.68e-40	BLCA
IL32	0.603	1.11e-41	3.09e-40	BLCA
LAMA2	0.602	1.14e-41	3.17e-40	BLCA
ANKRD29	0.602	1.5e-41	4.16e-40	BLCA
NFATC1	0.602	1.6e-41	4.44e-40	BLCA
PARVA	0.602	1.66e-41	4.6e-40	BLCA
PRND	0.601	2.06e-41	5.7e-40	BLCA
GBGT1	0.601	2.1e-41	5.8e-40	BLCA
TLR1	0.6	2.5e-41	6.89e-40	BLCA
PPAPDC1A	0.6	2.76e-41	7.59e-40	BLCA
FCGR2C	0.6	2.77e-41	7.62e-40	BLCA
IKZF1	0.6	3.47e-41	9.53e-40	BLCA
WBSCR17	0.599	3.6e-41	9.85e-40	BLCA
CILP	0.599	4.05e-41	1.11e-39	BLCA
ITM2A	0.599	4.22e-41	1.15e-39	BLCA
FHL3	0.599	4.57e-41	1.25e-39	BLCA
EPB41L2	0.599	4.83e-41	1.31e-39	BLCA
CTSZ	0.599	5.12e-41	1.39e-39	BLCA
HAS1	0.599	5.12e-41	1.39e-39	BLCA
LOC100129034	0.598	5.93e-41	1.61e-39	BLCA
NPR1	0.598	6.39e-41	1.73e-39	BLCA
CTSB	0.598	6.47e-41	1.75e-39	BLCA
LIMS3	0.598	6.74e-41	1.82e-39	BLCA
HVCN1	0.598	7e-41	1.89e-39	BLCA
GPR84	0.598	7.15e-41	1.93e-39	BLCA
LPAR4	0.598	7.36e-41	1.98e-39	BLCA
TSPAN11	0.598	7.54e-41	2.02e-39	BLCA
SLIT2	0.597	8.66e-41	2.32e-39	BLCA
ROBO4	0.597	9.15e-41	2.45e-39	BLCA
ABI3BP	0.597	9.4e-41	2.51e-39	BLCA
SLAMF6	0.596	1.14e-40	3.04e-39	BLCA
SLC15A3	0.596	1.15e-40	3.06e-39	BLCA
ANTXR1	0.596	1.15e-40	3.07e-39	BLCA
RUNX3	0.596	1.16e-40	3.07e-39	BLCA
PTPRD	0.596	1.18e-40	3.14e-39	BLCA
TENC1	0.596	1.25e-40	3.31e-39	BLCA
ADORA1	0.596	1.29e-40	3.42e-39	BLCA
TPSAB1	0.596	1.37e-40	3.63e-39	BLCA
ETV1	0.596	1.42e-40	3.74e-39	BLCA
CREB3L1	0.596	1.47e-40	3.87e-39	BLCA
TNFSF12	0.596	1.49e-40	3.94e-39	BLCA
DOK5	0.595	1.95e-40	5.14e-39	BLCA
HS3ST3B1	0.595	1.98e-40	5.2e-39	BLCA
CD70	0.595	2.27e-40	5.94e-39	BLCA
PKIG	0.595	2.27e-40	5.94e-39	BLCA
CSF1	0.594	2.49e-40	6.52e-39	BLCA
SPARCL1	0.594	2.82e-40	7.38e-39	BLCA
ACTB	0.594	2.86e-40	7.46e-39	BLCA
DIXDC1	0.593	3.95e-40	1.03e-38	BLCA
NTRK1	0.593	4.18e-40	1.09e-38	BLCA
KLF2	0.593	4.37e-40	1.14e-38	BLCA
C6orf97	0.593	4.92e-40	1.28e-38	BLCA
CCL3	0.592	5.62e-40	1.46e-38	BLCA
EMILIN2	0.592	5.89e-40	1.52e-38	BLCA
CD80	0.592	7.01e-40	1.81e-38	BLCA
TNS1	0.591	7.31e-40	1.89e-38	BLCA
CSF2RA	0.591	7.97e-40	2.06e-38	BLCA
NEK6	0.591	8.1e-40	2.09e-38	BLCA
CFP	0.591	8.17e-40	2.1e-38	BLCA
FPR2	0.591	8.24e-40	2.12e-38	BLCA
CCL21	0.591	9.45e-40	2.43e-38	BLCA
DOK3	0.59	1.06e-39	2.72e-38	BLCA
CD79B	0.59	1.1e-39	2.81e-38	BLCA
SLC2A14	0.59	1.13e-39	2.9e-38	BLCA
CCDC46	0.59	1.17e-39	3e-38	BLCA
GPR176	0.59	1.29e-39	3.27e-38	BLCA
C17orf60	0.59	1.4e-39	3.56e-38	BLCA
APOE	0.59	1.44e-39	3.65e-38	BLCA
COMP	0.59	1.52e-39	3.86e-38	BLCA
ST8SIA4	0.589	1.54e-39	3.89e-38	BLCA
FKBP10	0.589	1.58e-39	4.01e-38	BLCA
GATA6	0.589	1.74e-39	4.4e-38	BLCA
ACTG2	0.589	1.84e-39	4.64e-38	BLCA
PRICKLE1	0.589	1.85e-39	4.67e-38	BLCA
APBB2	0.589	1.93e-39	4.87e-38	BLCA
CXorf36	0.589	1.95e-39	4.91e-38	BLCA
LMOD1	0.589	2e-39	5.03e-38	BLCA
TM6SF1	0.588	2.24e-39	5.63e-38	BLCA
CADM3	0.588	2.29e-39	5.74e-38	BLCA
MRAS	0.588	2.7e-39	6.75e-38	BLCA
MMP14	0.588	2.9e-39	7.24e-38	BLCA
GFRA2	0.588	3.15e-39	7.86e-38	BLCA
HPGDS	0.587	3.36e-39	8.36e-38	BLCA
PRUNE2	0.587	3.5e-39	8.69e-38	BLCA
NCRNA00181	0.587	3.94e-39	9.8e-38	BLCA
VMO1	0.587	4.24e-39	1.05e-37	BLCA
SNX20	0.586	5.06e-39	1.25e-37	BLCA
ANXA5	0.586	5.58e-39	1.38e-37	BLCA
ACAP1	0.586	5.69e-39	1.41e-37	BLCA
C22orf26	0.586	6.01e-39	1.48e-37	BLCA
LRRK2	0.586	6.21e-39	1.53e-37	BLCA
PTGER3	0.585	7.14e-39	1.76e-37	BLCA
CLEC4D	0.585	8.35e-39	2.05e-37	BLCA
TGM2	0.585	8.46e-39	2.08e-37	BLCA
CLEC4G	0.585	9.03e-39	2.22e-37	BLCA
NOS3	0.585	9.15e-39	2.24e-37	BLCA
2020-09-06	0.585	9.3e-39	2.28e-37	BLCA
FAM167A	0.584	9.51e-39	2.32e-37	BLCA
FBLN2	0.584	1.32e-38	3.22e-37	BLCA
SLAMF1	0.584	1.35e-38	3.3e-37	BLCA
FAM101A	0.583	1.36e-38	3.31e-37	BLCA
ITK	0.583	1.46e-38	3.54e-37	BLCA
MGC12916	0.583	1.63e-38	3.96e-37	BLCA
CCL18	0.583	1.66e-38	4.04e-37	BLCA
CHST7	0.583	1.8e-38	4.37e-37	BLCA
RIN3	0.582	2.13e-38	5.16e-37	BLCA
FAM124A	0.582	2.42e-38	5.85e-37	BLCA
CPVL	0.582	2.51e-38	6.06e-37	BLCA
CSGALNACT2	0.582	2.51e-38	6.06e-37	BLCA
ARHGEF17	0.581	3.03e-38	7.31e-37	BLCA
HSPB7	0.581	3.1e-38	7.46e-37	BLCA
GSN	0.581	3.12e-38	7.51e-37	BLCA
SDS	0.581	3.35e-38	8.05e-37	BLCA
RNASE1	0.581	3.36e-38	8.06e-37	BLCA
CCR5	0.581	3.43e-38	8.21e-37	BLCA
RBM24	0.581	3.63e-38	8.69e-37	BLCA
ADAMTS9	0.58	4.29e-38	1.02e-36	BLCA
FOXS1	0.58	4.31e-38	1.03e-36	BLCA
GIMAP6	0.58	4.41e-38	1.05e-36	BLCA
EGFLAM	0.58	4.51e-38	1.07e-36	BLCA
HSPB6	0.58	4.62e-38	1.1e-36	BLCA
TM7SF4	0.579	5.72e-38	1.36e-36	BLCA
FGF2	0.579	6.2e-38	1.47e-36	BLCA
ADAMDEC1	0.579	6.41e-38	1.52e-36	BLCA
SAMD3	0.579	6.8e-38	1.61e-36	BLCA
HLA-DQA1	0.579	7.21e-38	1.7e-36	BLCA
ADPRH	0.579	7.44e-38	1.76e-36	BLCA
RTN1	0.579	7.59e-38	1.79e-36	BLCA
ST6GALNAC6	0.578	8.17e-38	1.93e-36	BLCA
LATS2	0.578	8.25e-38	1.94e-36	BLCA
PPEF1	0.578	8.87e-38	2.08e-36	BLCA
STMN3	0.578	9.34e-38	2.19e-36	BLCA
PROS1	0.578	9.38e-38	2.2e-36	BLCA
CCL26	0.578	9.49e-38	2.22e-36	BLCA
ANGPTL1	0.578	1.07e-37	2.5e-36	BLCA
CCR2	0.578	1.08e-37	2.53e-36	BLCA
MAP3K3	0.578	1.14e-37	2.67e-36	BLCA
SORCS2	0.577	1.17e-37	2.73e-36	BLCA
CYP27A1	0.577	1.2e-37	2.78e-36	BLCA
SLC39A14	0.577	1.22e-37	2.83e-36	BLCA
SDC2	0.577	1.39e-37	3.22e-36	BLCA
CDH5	0.577	1.49e-37	3.46e-36	BLCA
ARHGAP20	0.577	1.5e-37	3.47e-36	BLCA
CAV1	0.577	1.55e-37	3.6e-36	BLCA
LYZ	0.577	1.6e-37	3.7e-36	BLCA
CCL4	0.576	1.65e-37	3.82e-36	BLCA
PMEPA1	0.576	1.66e-37	3.83e-36	BLCA
CREM	0.576	1.81e-37	4.18e-36	BLCA
SIRPB2	0.576	1.83e-37	4.2e-36	BLCA
KIAA1614	0.576	1.88e-37	4.33e-36	BLCA
ADRA1D	0.576	1.9e-37	4.37e-36	BLCA
DPP4	0.575	2.57e-37	5.88e-36	BLCA
IL16	0.575	2.76e-37	6.33e-36	BLCA
ADAMTS5	0.575	2.77e-37	6.35e-36	BLCA
ARHGAP22	0.575	3.11e-37	7.11e-36	BLCA
DCLK1	0.575	3.19e-37	7.28e-36	BLCA
ITGA7	0.574	3.42e-37	7.8e-36	BLCA
MGC45800	0.574	3.68e-37	8.37e-36	BLCA
CD200	0.574	3.88e-37	8.83e-36	BLCA
PTH1R	0.574	3.94e-37	8.95e-36	BLCA
ADC	0.574	4.17e-37	9.47e-36	BLCA
ST8SIA1	0.574	4.7e-37	1.07e-35	BLCA
C14orf49	0.574	4.72e-37	1.07e-35	BLCA
TM6SF2	0.573	5.2e-37	1.18e-35	BLCA
MAF	0.573	5.21e-37	1.18e-35	BLCA
FMO2	0.573	5.32e-37	1.2e-35	BLCA
MGP	0.573	5.45e-37	1.23e-35	BLCA
CXCR3	0.572	7.12e-37	1.6e-35	BLCA
CORO1A	0.572	7.34e-37	1.65e-35	BLCA
THPO	0.572	7.44e-37	1.67e-35	BLCA
KIAA1462	0.572	7.49e-37	1.68e-35	BLCA
LOC728264	0.572	7.62e-37	1.71e-35	BLCA
F2RL3	0.571	9.95e-37	2.23e-35	BLCA
ITGAL	0.571	1e-36	2.24e-35	BLCA
KIF19	0.571	1.15e-36	2.56e-35	BLCA
CD72	0.571	1.16e-36	2.6e-35	BLCA
TRAF3IP3	0.571	1.18e-36	2.64e-35	BLCA
CPNE5	0.571	1.31e-36	2.92e-35	BLCA
CAMK1G	0.571	1.33e-36	2.96e-35	BLCA
PRF1	0.57	1.34e-36	2.98e-35	BLCA
SCARF1	0.57	1.38e-36	3.07e-35	BLCA
OGN	0.57	1.4e-36	3.11e-35	BLCA
MCHR1	0.57	1.45e-36	3.2e-35	BLCA
CEBPE	0.57	1.5e-36	3.32e-35	BLCA
BAG2	0.57	1.52e-36	3.35e-35	BLCA
PCDH18	0.57	1.56e-36	3.44e-35	BLCA
IKBIP	0.57	1.79e-36	3.94e-35	BLCA
C7orf58	0.57	1.81e-36	3.99e-35	BLCA
CACNA2D4	0.57	1.82e-36	3.99e-35	BLCA
NKAPL	0.57	1.86e-36	4.08e-35	BLCA
SPN	0.57	1.86e-36	4.09e-35	BLCA
ITGBL1	0.569	1.95e-36	4.28e-35	BLCA
SPON1	0.569	2.09e-36	4.58e-35	BLCA
EBI3	0.569	2.1e-36	4.58e-35	BLCA
LRP1	0.569	2.18e-36	4.76e-35	BLCA
VAT1L	0.569	2.19e-36	4.77e-35	BLCA
ISLR2	0.568	2.87e-36	6.26e-35	BLCA
MXRA7	0.568	2.91e-36	6.33e-35	BLCA
IL12RB1	0.568	3.08e-36	6.69e-35	BLCA
EHD2	0.568	3.11e-36	6.75e-35	BLCA
NID1	0.568	3.15e-36	6.82e-35	BLCA
EGR3	0.568	3.26e-36	7.06e-35	BLCA
MIR155HG	0.568	3.38e-36	7.31e-35	BLCA
PTPN22	0.568	3.38e-36	7.31e-35	BLCA
DAB2	0.568	3.61e-36	7.8e-35	BLCA
POU2F2	0.567	3.88e-36	8.36e-35	BLCA
COL10A1	0.567	4.07e-36	8.78e-35	BLCA
SERPINE2	0.567	4.33e-36	9.33e-35	BLCA
GIPC3	0.567	4.48e-36	9.63e-35	BLCA
CSPG4	0.567	4.86e-36	1.04e-34	BLCA
CTSG	0.566	5.29e-36	1.14e-34	BLCA
KIF26A	0.566	5.49e-36	1.18e-34	BLCA
PCDHGA12	0.566	5.95e-36	1.28e-34	BLCA
GPR1	0.566	6.09e-36	1.3e-34	BLCA
MMP16	0.566	6.28e-36	1.34e-34	BLCA
VWF	0.566	6.54e-36	1.4e-34	BLCA
HHIPL1	0.566	6.83e-36	1.46e-34	BLCA
FUT7	0.565	8.85e-36	1.88e-34	BLCA
TGFB2	0.565	9.19e-36	1.95e-34	BLCA
COL12A1	0.565	9.32e-36	1.98e-34	BLCA
ZBTB46	0.565	1.03e-35	2.19e-34	BLCA
LBH	0.564	1.2e-35	2.55e-34	BLCA
CD5	0.564	1.23e-35	2.6e-34	BLCA
PTX3	0.564	1.29e-35	2.72e-34	BLCA
KLHL5	0.564	1.36e-35	2.88e-34	BLCA
AKT3	0.564	1.41e-35	2.99e-34	BLCA
CLDN5	0.563	1.63e-35	3.44e-34	BLCA
TUBA1A	0.563	1.65e-35	3.47e-34	BLCA
TRIL	0.563	1.65e-35	3.47e-34	BLCA
PNMA2	0.563	1.82e-35	3.83e-34	BLCA
ASGR2	0.563	1.86e-35	3.9e-34	BLCA
RPSAP52	0.562	2.04e-35	4.29e-34	BLCA
HTR2A	0.562	2.15e-35	4.5e-34	BLCA
CMAH	0.562	2.18e-35	4.57e-34	BLCA
HAND2	0.562	2.21e-35	4.61e-34	BLCA
TLL1	0.562	2.6e-35	5.42e-34	BLCA
DOCK4	0.561	2.88e-35	6.01e-34	BLCA
S100B	0.561	3.09e-35	6.43e-34	BLCA
TBC1D10C	0.561	3.1e-35	6.44e-34	BLCA
HABP4	0.561	3.32e-35	6.91e-34	BLCA
PLA2G7	0.561	3.55e-35	7.37e-34	BLCA
GDF10	0.561	3.57e-35	7.41e-34	BLCA
MS4A7	0.561	3.58e-35	7.43e-34	BLCA
CH25H	0.561	3.66e-35	7.59e-34	BLCA
CD3E	0.561	3.7e-35	7.66e-34	BLCA
CDH2	0.561	3.86e-35	7.98e-34	BLCA
HLA-DPA1	0.56	4.07e-35	8.39e-34	BLCA
C1orf70	0.56	4.3e-35	8.86e-34	BLCA
CD27	0.56	4.6e-35	9.48e-34	BLCA
ADAMTS3	0.56	5.07e-35	1.04e-33	BLCA
LILRA1	0.56	5.53e-35	1.14e-33	BLCA
IRF4	0.559	5.97e-35	1.23e-33	BLCA
CETP	0.559	6.24e-35	1.28e-33	BLCA
UBTD1	0.559	6.46e-35	1.32e-33	BLCA
LY9	0.559	6.46e-35	1.32e-33	BLCA
LTA	0.559	7.49e-35	1.53e-33	BLCA
NES	0.558	7.76e-35	1.58e-33	BLCA
GRAP2	0.558	7.88e-35	1.61e-33	BLCA
COL11A1	0.558	9.42e-35	1.92e-33	BLCA
GPR141	0.558	9.93e-35	2.02e-33	BLCA
THBS2	0.558	1.01e-34	2.06e-33	BLCA
DAAM2	0.558	1.02e-34	2.08e-33	BLCA
PCBP3	0.558	1.03e-34	2.09e-33	BLCA
CPEB1	0.557	1.1e-34	2.22e-33	BLCA
SGCB	0.557	1.18e-34	2.39e-33	BLCA
KCNA3	0.557	1.48e-34	3e-33	BLCA
NAP1L3	0.556	1.52e-34	3.07e-33	BLCA
SMOC2	0.556	1.6e-34	3.23e-33	BLCA
DKK2	0.556	1.72e-34	3.47e-33	BLCA
GPR4	0.556	1.85e-34	3.73e-33	BLCA
SH2D1A	0.556	1.85e-34	3.73e-33	BLCA
CNTNAP1	0.556	2.04e-34	4.11e-33	BLCA
WNT2	0.555	2.17e-34	4.37e-33	BLCA
SLC2A5	0.555	2.42e-34	4.85e-33	BLCA
HSPA12A	0.555	2.69e-34	5.4e-33	BLCA
HLA-DMB	0.554	2.94e-34	5.88e-33	BLCA
ANK2	0.554	2.94e-34	5.89e-33	BLCA
POM121L9P	0.554	3.05e-34	6.1e-33	BLCA
ADCY4	0.554	3.6e-34	7.18e-33	BLCA
SUSD5	0.553	4.19e-34	8.35e-33	BLCA
ACOX2	0.553	4.2e-34	8.36e-33	BLCA
S1PR2	0.553	4.28e-34	8.52e-33	BLCA
EPHA3	0.553	4.43e-34	8.8e-33	BLCA
HRH2	0.553	4.44e-34	8.82e-33	BLCA
SIGLEC11	0.552	6.58e-34	1.3e-32	BLCA
PRKG1	0.552	6.69e-34	1.32e-32	BLCA
NKG7	0.552	6.71e-34	1.33e-32	BLCA
MFAP4	0.552	7.47e-34	1.48e-32	BLCA
FSTL3	0.551	7.77e-34	1.53e-32	BLCA
TCF7L1	0.551	8.45e-34	1.67e-32	BLCA
CD2	0.551	9.6e-34	1.89e-32	BLCA
SIT1	0.551	1.04e-33	2.05e-32	BLCA
FLRT2	0.551	1.06e-33	2.08e-32	BLCA
C13orf15	0.55	1.08e-33	2.11e-32	BLCA
CLEC14A	0.55	1.14e-33	2.25e-32	BLCA
CRTAP	0.55	1.15e-33	2.25e-32	BLCA
CCL19	0.55	1.18e-33	2.31e-32	BLCA
NAPSB	0.55	1.23e-33	2.41e-32	BLCA
CD38	0.55	1.29e-33	2.52e-32	BLCA
CALU	0.55	1.44e-33	2.82e-32	BLCA
LILRA3	0.549	1.49e-33	2.91e-32	BLCA
KIAA0922	0.549	1.54e-33	3e-32	BLCA
RGS9	0.549	1.57e-33	3.05e-32	BLCA
JPH2	0.549	1.58e-33	3.07e-32	BLCA
FAM176A	0.549	1.77e-33	3.44e-32	BLCA
GADD45B	0.549	1.82e-33	3.53e-32	BLCA
TMEM173	0.549	1.88e-33	3.65e-32	BLCA
SMPD1	0.548	2.11e-33	4.08e-32	BLCA
LTB	0.548	2.29e-33	4.42e-32	BLCA
GZMB	0.548	2.4e-33	4.64e-32	BLCA
CCDC8	0.548	2.66e-33	5.14e-32	BLCA
LRIG1	0.547	3.1e-33	5.97e-32	BLCA
DYRK3	0.547	3.11e-33	5.99e-32	BLCA
KATNAL1	0.547	3.21e-33	6.19e-32	BLCA
MMP23B	0.547	3.67e-33	7.07e-32	BLCA
MMD	0.546	3.85e-33	7.41e-32	BLCA
PTPRJ	0.546	4.3e-33	8.26e-32	BLCA
POPDC2	0.546	4.34e-33	8.32e-32	BLCA
GPR133	0.546	4.35e-33	8.34e-32	BLCA
UBE2E2	0.546	4.48e-33	8.58e-32	BLCA
ADAM33	0.546	4.52e-33	8.65e-32	BLCA
GLT1D1	0.546	4.96e-33	9.47e-32	BLCA
SOX17	0.546	4.96e-33	9.47e-32	BLCA
GNAI2	0.546	5.15e-33	9.83e-32	BLCA
PDLIM4	0.546	5.16e-33	9.83e-32	BLCA
FXYD1	0.546	5.17e-33	9.83e-32	BLCA
GJA5	0.546	5.21e-33	9.9e-32	BLCA
UBE2QL1	0.545	5.37e-33	1.02e-31	BLCA
PRDM1	0.545	5.38e-33	1.02e-31	BLCA
SOX18	0.545	5.51e-33	1.04e-31	BLCA
ST6GALNAC5	0.545	5.58e-33	1.06e-31	BLCA
CD300E	0.545	5.85e-33	1.11e-31	BLCA
OSBPL6	0.545	6.4e-33	1.21e-31	BLCA
FAM43B	0.545	6.6e-33	1.25e-31	BLCA
ACTC1	0.544	7.54e-33	1.42e-31	BLCA
PLVAP	0.544	7.83e-33	1.48e-31	BLCA
STOM	0.544	8.26e-33	1.55e-31	BLCA
P2RY10	0.544	8.35e-33	1.57e-31	BLCA
ANTXR2	0.544	8.71e-33	1.64e-31	BLCA
F2RL2	0.544	9.68e-33	1.82e-31	BLCA
CLIC2	0.543	9.97e-33	1.87e-31	BLCA
MARCO	0.543	1.03e-32	1.92e-31	BLCA
GDPD5	0.543	1.12e-32	2.1e-31	BLCA
BTBD19	0.543	1.15e-32	2.14e-31	BLCA
DES	0.542	1.49e-32	2.79e-31	BLCA
FLJ42709	0.542	1.53e-32	2.86e-31	BLCA
MYCT1	0.542	1.57e-32	2.92e-31	BLCA
CLEC5A	0.542	1.61e-32	2.99e-31	BLCA
MEG3	0.542	1.64e-32	3.05e-31	BLCA
NOVA2	0.542	1.82e-32	3.38e-31	BLCA
CTSL1	0.542	1.84e-32	3.42e-31	BLCA
VEGFC	0.541	1.93e-32	3.58e-31	BLCA
FAM19A5	0.541	2.06e-32	3.81e-31	BLCA
CSGALNACT1	0.541	2.38e-32	4.42e-31	BLCA
MAP1LC3C	0.541	2.43e-32	4.5e-31	BLCA
NGF	0.54	2.65e-32	4.89e-31	BLCA
JAKMIP1	0.54	2.8e-32	5.18e-31	BLCA
C5orf13	0.54	2.85e-32	5.26e-31	BLCA
MAPK11	0.54	2.95e-32	5.44e-31	BLCA
NCAM1	0.54	3.14e-32	5.78e-31	BLCA
TNFSF12-TNFSF13	0.54	3.39e-32	6.24e-31	BLCA
PLAC9	0.539	3.93e-32	7.23e-31	BLCA
ARMC9	0.539	4.07e-32	7.47e-31	BLCA
DENND5A	0.539	4.43e-32	8.14e-31	BLCA
KDELC1	0.539	4.48e-32	8.21e-31	BLCA
TDO2	0.539	4.6e-32	8.43e-31	BLCA
CALCRL	0.538	5.16e-32	9.45e-31	BLCA
PSTPIP1	0.538	5.19e-32	9.5e-31	BLCA
OSTM1	0.538	5.22e-32	9.54e-31	BLCA
HLA-DRA	0.538	5.37e-32	9.81e-31	BLCA
FAM43A	0.537	6.56e-32	1.2e-30	BLCA
ARHGAP25	0.537	6.88e-32	1.25e-30	BLCA
CYGB	0.537	6.93e-32	1.26e-30	BLCA
RCVRN	0.537	7.37e-32	1.34e-30	BLCA
RUNX1T1	0.537	7.63e-32	1.39e-30	BLCA
BICC1	0.537	8.43e-32	1.53e-30	BLCA
MXRA5	0.537	8.66e-32	1.57e-30	BLCA
AOC3	0.536	9.44e-32	1.71e-30	BLCA
CRTAM	0.536	9.81e-32	1.77e-30	BLCA
PGR	0.536	1.05e-31	1.89e-30	BLCA
STK10	0.536	1.05e-31	1.9e-30	BLCA
TPST1	0.536	1.09e-31	1.97e-30	BLCA
SLFN11	0.535	1.35e-31	2.43e-30	BLCA
RHOG	0.535	1.36e-31	2.45e-30	BLCA
CMTM3	0.535	1.38e-31	2.49e-30	BLCA
PREX1	0.534	1.76e-31	3.17e-30	BLCA
ADRA2A	0.534	1.77e-31	3.18e-30	BLCA
MEIS3	0.534	1.82e-31	3.26e-30	BLCA
MATK	0.534	2.09e-31	3.74e-30	BLCA
EPDR1	0.534	2.12e-31	3.79e-30	BLCA
CHST13	0.534	2.14e-31	3.82e-30	BLCA
TMEM100	0.533	2.25e-31	4.02e-30	BLCA
STAT4	0.533	2.33e-31	4.17e-30	BLCA
EIF5A2	0.533	2.38e-31	4.25e-30	BLCA
LRRC17	0.533	2.41e-31	4.29e-30	BLCA
SLA2	0.533	2.44e-31	4.35e-30	BLCA
FAM110B	0.533	2.51e-31	4.46e-30	BLCA
MEFV	0.533	2.53e-31	4.49e-30	BLCA
NUDT10	0.533	2.62e-31	4.64e-30	BLCA
LRRC2	0.533	2.89e-31	5.13e-30	BLCA
RAB23	0.533	2.94e-31	5.2e-30	BLCA
IL2RG	0.533	2.94e-31	5.21e-30	BLCA
FAM70A	0.533	2.94e-31	5.21e-30	BLCA
A1BG	0.532	3.16e-31	5.59e-30	BLCA
DEGS1	0.532	3.25e-31	5.74e-30	BLCA
BTLA	0.532	3.31e-31	5.85e-30	BLCA
SARDH	0.532	3.36e-31	5.92e-30	BLCA
PID1	0.532	3.53e-31	6.21e-30	BLCA
SYPL2	0.532	3.63e-31	6.39e-30	BLCA
NLRC3	0.532	3.8e-31	6.68e-30	BLCA
SERPINH1	0.532	3.95e-31	6.95e-30	BLCA
MYOZ3	0.531	4.09e-31	7.17e-30	BLCA
CERK	0.531	4.5e-31	7.89e-30	BLCA
PDCD1	0.531	4.55e-31	7.96e-30	BLCA
RNF130	0.531	4.58e-31	8.01e-30	BLCA
TNFRSF6B	0.531	4.7e-31	8.21e-30	BLCA
GLI1	0.531	4.8e-31	8.38e-30	BLCA
MEI1	0.531	4.87e-31	8.49e-30	BLCA
TAGAP	0.531	4.95e-31	8.63e-30	BLCA
FLJ36031	0.53	5.64e-31	9.81e-30	BLCA
ENPP2	0.53	6.13e-31	1.07e-29	BLCA
FILIP1	0.53	6.55e-31	1.14e-29	BLCA
OLFM1	0.53	6.96e-31	1.21e-29	BLCA
RPLP0P2	0.53	7.21e-31	1.25e-29	BLCA
CTLA4	0.529	7.32e-31	1.27e-29	BLCA
STX1B	0.529	7.36e-31	1.27e-29	BLCA
SORBS3	0.529	7.43e-31	1.28e-29	BLCA
ACSM5	0.529	8.04e-31	1.39e-29	BLCA
HLA-DRB1	0.529	8.22e-31	1.42e-29	BLCA
CLEC3B	0.529	9.22e-31	1.59e-29	BLCA
SVEP1	0.528	9.88e-31	1.7e-29	BLCA
UNC5C	0.528	1.02e-30	1.76e-29	BLCA
LY6H	0.528	1.03e-30	1.76e-29	BLCA
XPNPEP2	0.528	1.03e-30	1.76e-29	BLCA
VAMP5	0.528	1.06e-30	1.82e-29	BLCA
GRIP2	0.528	1.15e-30	1.97e-29	BLCA
PNMA1	0.528	1.19e-30	2.03e-29	BLCA
CORO1C	0.528	1.22e-30	2.09e-29	BLCA
MAPRE2	0.528	1.23e-30	2.1e-29	BLCA
PLXNC1	0.528	1.27e-30	2.17e-29	BLCA
SERPINA1	0.528	1.3e-30	2.21e-29	BLCA
BMP8A	0.527	1.34e-30	2.28e-29	BLCA
ZNF385D	0.527	1.38e-30	2.36e-29	BLCA
AQP9	0.527	1.4e-30	2.38e-29	BLCA
CSRP1	0.527	1.4e-30	2.38e-29	BLCA
EMR1	0.527	1.55e-30	2.64e-29	BLCA
CCL4L2	0.527	1.57e-30	2.67e-29	BLCA
RRAS	0.527	1.6e-30	2.72e-29	BLCA
GYPE	0.527	1.61e-30	2.72e-29	BLCA
LAMB2	0.527	1.62e-30	2.75e-29	BLCA
CASS4	0.527	1.63e-30	2.76e-29	BLCA
SOD2	0.527	1.66e-30	2.81e-29	BLCA
SHANK1	0.527	1.7e-30	2.86e-29	BLCA
SFRP1	0.527	1.7e-30	2.86e-29	BLCA
IGFBP5	0.527	1.74e-30	2.93e-29	BLCA
FOXP3	0.527	1.79e-30	3.01e-29	BLCA
KANK2	0.526	1.85e-30	3.11e-29	BLCA
KCNJ12	0.526	1.93e-30	3.24e-29	BLCA
GZMH	0.526	1.96e-30	3.3e-29	BLCA
MARVELD1	0.526	2.1e-30	3.52e-29	BLCA
CD3D	0.526	2.37e-30	3.98e-29	BLCA
LOC100233209	0.525	2.43e-30	4.07e-29	BLCA
GZMA	0.525	2.49e-30	4.17e-29	BLCA
CD7	0.525	2.85e-30	4.77e-29	BLCA
DHH	0.525	2.91e-30	4.86e-29	BLCA
UACA	0.525	2.96e-30	4.95e-29	BLCA
FAM176B	0.525	2.99e-30	4.99e-29	BLCA
FGF5	0.525	3.12e-30	5.2e-29	BLCA
ICOS	0.525	3.12e-30	5.21e-29	BLCA
PCSK1	0.525	3.15e-30	5.24e-29	BLCA
CD226	0.524	3.4e-30	5.65e-29	BLCA
NMUR1	0.524	3.67e-30	6.11e-29	BLCA
PRSS35	0.524	3.69e-30	6.12e-29	BLCA
EPYC	0.524	3.79e-30	6.29e-29	BLCA
PLCB2	0.524	3.88e-30	6.44e-29	BLCA
CERCAM	0.524	4.07e-30	6.75e-29	BLCA
BACE1	0.524	4.19e-30	6.94e-29	BLCA
GZMM	0.524	4.23e-30	6.99e-29	BLCA
RCAN2	0.524	4.28e-30	7.07e-29	BLCA
CD247	0.523	4.38e-30	7.23e-29	BLCA
IL17B	0.523	4.54e-30	7.49e-29	BLCA
LPPR4	0.523	4.62e-30	7.61e-29	BLCA
CD22	0.523	4.96e-30	8.17e-29	BLCA
CFI	0.523	5.23e-30	8.6e-29	BLCA
SCN2B	0.523	5.64e-30	9.28e-29	BLCA
HLA-DQB1	0.523	5.77e-30	9.48e-29	BLCA
FCAR	0.523	5.8e-30	9.52e-29	BLCA
CCL7	0.522	6.25e-30	1.02e-28	BLCA
NBLA00301	0.522	6.6e-30	1.08e-28	BLCA
RGS10	0.522	6.72e-30	1.1e-28	BLCA
TMEM204	0.522	6.85e-30	1.12e-28	BLCA
PRICKLE2	0.521	7.98e-30	1.3e-28	BLCA
DIRC1	0.521	8.1e-30	1.32e-28	BLCA
AGTR1	0.521	8.71e-30	1.42e-28	BLCA
FKBP5	0.521	8.81e-30	1.44e-28	BLCA
KLF17	0.521	9.06e-30	1.48e-28	BLCA
TCN2	0.521	9.88e-30	1.61e-28	BLCA
TMEM130	0.521	1e-29	1.63e-28	BLCA
SCG2	0.521	1.02e-29	1.65e-28	BLCA
PTGIS	0.52	1.17e-29	1.9e-28	BLCA
RAB33A	0.52	1.18e-29	1.91e-28	BLCA
SAMD4A	0.52	1.26e-29	2.05e-28	BLCA
STC1	0.52	1.31e-29	2.12e-28	BLCA
SGCA	0.52	1.32e-29	2.13e-28	BLCA
SLC39A13	0.52	1.36e-29	2.2e-28	BLCA
FAM129A	0.519	1.44e-29	2.32e-28	BLCA
CYYR1	0.519	1.49e-29	2.41e-28	BLCA
RGL1	0.519	1.5e-29	2.41e-28	BLCA
SIRPB1	0.519	1.5e-29	2.42e-28	BLCA
FLT4	0.519	1.8e-29	2.91e-28	BLCA
ABCD2	0.519	1.86e-29	2.99e-28	BLCA
MAFB	0.519	1.86e-29	2.99e-28	BLCA
SMAP2	0.518	2.02e-29	3.25e-28	BLCA
SACS	0.518	2.15e-29	3.45e-28	BLCA
NLRP12	0.518	2.27e-29	3.64e-28	BLCA
SPOCK2	0.518	2.3e-29	3.69e-28	BLCA
BCAT1	0.518	2.31e-29	3.7e-28	BLCA
SIGLECP3	0.518	2.45e-29	3.92e-28	BLCA
IL4I1	0.517	2.56e-29	4.1e-28	BLCA
CLECL1	0.517	2.57e-29	4.1e-28	BLCA
GALNT10	0.517	2.64e-29	4.22e-28	BLCA
CDX1	0.517	2.66e-29	4.24e-28	BLCA
CCL5	0.517	2.76e-29	4.4e-28	BLCA
MEOX1	0.517	2.81e-29	4.48e-28	BLCA
SOBP	0.517	2.88e-29	4.59e-28	BLCA
ST6GALNAC3	0.517	2.9e-29	4.6e-28	BLCA
ABL2	0.517	2.9e-29	4.61e-28	BLCA
TXLNB	0.517	2.96e-29	4.7e-28	BLCA
OR51E1	0.517	3.01e-29	4.78e-28	BLCA
KCNAB2	0.516	3.58e-29	5.67e-28	BLCA
PAM	0.516	3.71e-29	5.86e-28	BLCA
LOC100188949	0.516	3.99e-29	6.31e-28	BLCA
IL27	0.516	4.23e-29	6.68e-28	BLCA
TSPAN32	0.516	4.24e-29	6.7e-28	BLCA
SLC17A9	0.515	4.56e-29	7.2e-28	BLCA
APBB1	0.515	4.91e-29	7.73e-28	BLCA
ZAK	0.515	4.92e-29	7.74e-28	BLCA
LOC100134259	0.515	4.92e-29	7.75e-28	BLCA
FKBP7	0.515	5.2e-29	8.18e-28	BLCA
CRHBP	0.515	5.84e-29	9.18e-28	BLCA
PCDHGC3	0.514	5.97e-29	9.37e-28	BLCA
IL2RB	0.514	6.29e-29	9.86e-28	BLCA
PPP2R3C	0.514	6.32e-29	9.89e-28	BLCA
AKAP2	0.514	6.32e-29	9.89e-28	BLCA
CCL11	0.514	6.48e-29	1.01e-27	BLCA
CYSLTR2	0.514	7.25e-29	1.13e-27	BLCA
CD6	0.514	7.57e-29	1.18e-27	BLCA
MT1E	0.514	7.75e-29	1.21e-27	BLCA
SLC22A16	0.513	8.6e-29	1.34e-27	BLCA
PLEKHA4	0.513	8.74e-29	1.36e-27	BLCA
SOCS3	0.513	9.09e-29	1.41e-27	BLCA
DTX1	0.513	9.17e-29	1.42e-27	BLCA
RENBP	0.513	1.04e-28	1.62e-27	BLCA
UBASH3A	0.513	1.05e-28	1.63e-27	BLCA
GAPT	0.512	1.05e-28	1.63e-27	BLCA
WSCD1	0.512	1.06e-28	1.64e-27	BLCA
ABCB4	0.512	1.27e-28	1.96e-27	BLCA
MATN3	0.512	1.27e-28	1.97e-27	BLCA
RBPMS2	0.512	1.28e-28	1.98e-27	BLCA
DGKI	0.512	1.32e-28	2.04e-27	BLCA
LOC606724	0.512	1.33e-28	2.06e-27	BLCA
TMEM149	0.512	1.36e-28	2.1e-27	BLCA
PLXDC2	0.511	1.44e-28	2.21e-27	BLCA
DSE	0.511	1.65e-28	2.54e-27	BLCA
RSPO1	0.511	1.73e-28	2.66e-27	BLCA
C19orf38	0.51	1.88e-28	2.89e-27	BLCA
SYNM	0.51	1.98e-28	3.04e-27	BLCA
PYHIN1	0.51	2.01e-28	3.08e-27	BLCA
NHEDC2	0.51	2.12e-28	3.24e-27	BLCA
NT5E	0.51	2.29e-28	3.5e-27	BLCA
LAX1	0.51	2.44e-28	3.73e-27	BLCA
C19orf59	0.509	2.47e-28	3.77e-27	BLCA
ZAP70	0.509	2.49e-28	3.79e-27	BLCA
C15orf51	0.509	2.51e-28	3.82e-27	BLCA
CD163L1	0.509	2.52e-28	3.84e-27	BLCA
RFTN2	0.509	2.53e-28	3.86e-27	BLCA
TPP1	0.509	2.64e-28	4.01e-27	BLCA
TTYH2	0.509	2.69e-28	4.08e-27	BLCA
EVC	0.509	2.72e-28	4.12e-27	BLCA
POU6F1	0.509	2.74e-28	4.14e-27	BLCA
MMP11	0.509	2.88e-28	4.36e-27	BLCA
KAL1	0.509	2.97e-28	4.5e-27	BLCA
GBP5	0.509	3.22e-28	4.87e-27	BLCA
ZNF831	0.508	3.28e-28	4.95e-27	BLCA
LAG3	0.508	3.36e-28	5.06e-27	BLCA
BVES	0.508	3.38e-28	5.1e-27	BLCA
REEP2	0.508	3.61e-28	5.44e-27	BLCA
MAP4K1	0.508	3.63e-28	5.47e-27	BLCA
LGALS2	0.508	3.74e-28	5.63e-27	BLCA
DPEP1	0.508	3.92e-28	5.9e-27	BLCA
PLSCR4	0.508	3.97e-28	5.97e-27	BLCA
RGS3	0.508	4.22e-28	6.33e-27	BLCA
ZC3H12D	0.507	4.34e-28	6.51e-27	BLCA
GUCA1A	0.507	4.61e-28	6.91e-27	BLCA
ARSJ	0.507	4.62e-28	6.91e-27	BLCA
VNN1	0.507	4.63e-28	6.93e-27	BLCA
S1PR4	0.507	4.66e-28	6.96e-27	BLCA
ARHGAP4	0.507	4.67e-28	6.99e-27	BLCA
RAB32	0.507	4.75e-28	7.1e-27	BLCA
MAOB	0.507	4.79e-28	7.15e-27	BLCA
CCND2	0.507	4.9e-28	7.31e-27	BLCA
ACE	0.507	5.11e-28	7.62e-27	BLCA
KLRD1	0.507	5.46e-28	8.14e-27	BLCA
LEFTY2	0.506	5.75e-28	8.56e-27	BLCA
MGC29506	0.506	6.09e-28	9.06e-27	BLCA
SHANK3	0.506	6.26e-28	9.3e-27	BLCA
RRAD	0.506	6.31e-28	9.36e-27	BLCA
RBP1	0.506	6.59e-28	9.78e-27	BLCA
TBX21	0.506	6.96e-28	1.03e-26	BLCA
ACOT9	0.506	7.44e-28	1.1e-26	BLCA
LGALS12	0.505	7.57e-28	1.12e-26	BLCA
MEF2D	0.505	7.62e-28	1.13e-26	BLCA
KIAA0748	0.505	7.97e-28	1.18e-26	BLCA
OTOA	0.505	8.16e-28	1.21e-26	BLCA
ADARB1	0.505	8.22e-28	1.21e-26	BLCA
ADCYAP1	0.505	8.36e-28	1.23e-26	BLCA
KIRREL	0.505	8.78e-28	1.29e-26	BLCA
G0S2	0.505	9.12e-28	1.34e-26	BLCA
CCPG1	0.505	9.22e-28	1.36e-26	BLCA
CLDN14	0.505	9.23e-28	1.36e-26	BLCA
ADRB3	0.505	9.78e-28	1.44e-26	BLCA
FYB	0.504	1.07e-27	1.57e-26	BLCA
RELL1	0.504	1.09e-27	1.6e-26	BLCA
COPS8	0.504	1.14e-27	1.67e-26	BLCA
ADRA1B	0.504	1.16e-27	1.7e-26	BLCA
CCL14	0.504	1.17e-27	1.7e-26	BLCA
ST6GAL1	0.504	1.19e-27	1.74e-26	BLCA
MAP7D1	0.504	1.28e-27	1.87e-26	BLCA
IL34	0.503	1.55e-27	2.25e-26	BLCA
PCSK5	0.502	1.75e-27	2.54e-26	BLCA
TXNDC15	0.502	1.81e-27	2.64e-26	BLCA
FAT4	0.502	1.91e-27	2.78e-26	BLCA
CASQ2	0.502	1.92e-27	2.79e-26	BLCA
SRL	0.502	2e-27	2.9e-26	BLCA
GLT25D1	0.501	2.28e-27	3.31e-26	BLCA
GSTM5	0.501	2.37e-27	3.43e-26	BLCA
SPOCK1	0.501	2.38e-27	3.44e-26	BLCA
GULP1	0.501	2.61e-27	3.78e-26	BLCA
KANK4	0.501	2.68e-27	3.87e-26	BLCA
FOXC2	0.501	2.85e-27	4.11e-26	BLCA
KLHL38	0.501	2.95e-27	4.26e-26	BLCA
HDC	0.5	3.05e-27	4.4e-26	BLCA
PTP4A3	0.5	3.25e-27	4.68e-26	BLCA
MICAL2	0.5	3.37e-27	4.85e-26	BLCA
ATOX1	0.5	3.47e-27	4.98e-26	BLCA
VAV1	0.5	3.51e-27	5.03e-26	BLCA
PDGFB	0.499	3.92e-27	5.62e-26	BLCA
KCNIP3	0.499	3.98e-27	5.69e-26	BLCA
ATP6V1B2	0.499	4.14e-27	5.91e-26	BLCA
ACP5	0.499	4.23e-27	6.05e-26	BLCA
SCRG1	0.499	4.28e-27	6.1e-26	BLCA
ENTHD1	0.499	4.95e-27	7.05e-26	BLCA
PRG2	0.499	4.99e-27	7.11e-26	BLCA
MDGA1	0.498	5.24e-27	7.46e-26	BLCA
CD79A	0.498	5.32e-27	7.57e-26	BLCA
CDO1	0.498	5.45e-27	7.74e-26	BLCA
CCDC102A	0.498	5.52e-27	7.84e-26	BLCA
ELFN1	0.498	5.55e-27	7.87e-26	BLCA
CCDC141	0.498	5.6e-27	7.94e-26	BLCA
SYNE1	0.498	6.1e-27	8.65e-26	BLCA
TDRD10	0.498	6.4e-27	9.06e-26	BLCA
FOXF1	0.498	6.54e-27	9.25e-26	BLCA
FLT3	0.497	6.86e-27	9.7e-26	BLCA
LOC100126784	0.497	6.92e-27	9.77e-26	BLCA
TNXB	0.497	6.94e-27	9.8e-26	BLCA
DENND5B	0.497	6.95e-27	9.81e-26	BLCA
TSC22D3	0.497	7.2e-27	1.01e-25	BLCA
NR4A3	0.497	7.28e-27	1.02e-25	BLCA
ELN	0.497	7.85e-27	1.1e-25	BLCA
C9orf109	0.497	8.29e-27	1.16e-25	BLCA
SLC9A3R2	0.496	8.93e-27	1.25e-25	BLCA
RCAN1	0.496	9.1e-27	1.28e-25	BLCA
PLA2G2D	0.496	9.32e-27	1.3e-25	BLCA
P2RY6	0.496	9.59e-27	1.34e-25	BLCA
NINJ2	0.496	1.01e-26	1.41e-25	BLCA
ALDH1B1	0.496	1.02e-26	1.43e-25	BLCA
SNAP25	0.496	1.02e-26	1.43e-25	BLCA
FGF14	0.496	1.03e-26	1.44e-25	BLCA
EBF2	0.496	1.08e-26	1.5e-25	BLCA
TMEM59L	0.496	1.09e-26	1.52e-25	BLCA
CD74	0.496	1.13e-26	1.57e-25	BLCA
ZMYND15	0.495	1.18e-26	1.65e-25	BLCA
FZD8	0.495	1.2e-26	1.67e-25	BLCA
GPR171	0.495	1.26e-26	1.75e-25	BLCA
SLC24A3	0.495	1.32e-26	1.83e-25	BLCA
PRSS23	0.495	1.33e-26	1.85e-25	BLCA
STAP1	0.495	1.42e-26	1.97e-25	BLCA
LSAMP	0.495	1.49e-26	2.06e-25	BLCA
P2RX7	0.494	1.53e-26	2.12e-25	BLCA
CLSTN2	0.494	1.87e-26	2.59e-25	BLCA
STX11	0.493	2.05e-26	2.83e-25	BLCA
RASGRP3	0.493	2.08e-26	2.87e-25	BLCA
CHST3	0.493	2.21e-26	3.04e-25	BLCA
KCTD10	0.493	2.25e-26	3.1e-25	BLCA
EMR4P	0.493	2.35e-26	3.24e-25	BLCA
PTCRA	0.493	2.4e-26	3.3e-25	BLCA
CD68	0.492	2.59e-26	3.55e-25	BLCA
TIFAB	0.492	2.61e-26	3.58e-25	BLCA
TEAD4	0.492	2.66e-26	3.65e-25	BLCA
PTPRCAP	0.492	2.7e-26	3.7e-25	BLCA
FCRL3	0.492	2.92e-26	4e-25	BLCA
SPATC1	0.492	3e-26	4.11e-25	BLCA
UROS	0.492	3.04e-26	4.16e-25	BLCA
SDPR	0.492	3.16e-26	4.32e-25	BLCA
CDR1	0.492	3.26e-26	4.45e-25	BLCA
RAB27A	0.492	3.29e-26	4.49e-25	BLCA
ARHGEF15	0.491	3.36e-26	4.58e-25	BLCA
LPL	0.491	3.52e-26	4.8e-25	BLCA
CMA1	0.491	3.55e-26	4.84e-25	BLCA
NR3C1	0.491	3.56e-26	4.84e-25	BLCA
FAS	0.491	3.57e-26	4.85e-25	BLCA
PER1	0.491	3.61e-26	4.9e-25	BLCA
GPR162	0.491	3.61e-26	4.9e-25	BLCA
SIDT2	0.491	3.7e-26	5.01e-25	BLCA
TIGIT	0.491	3.71e-26	5.03e-25	BLCA
IRAK3	0.491	3.83e-26	5.18e-25	BLCA
LOC283731	0.491	3.83e-26	5.18e-25	BLCA
PAPPA	0.491	4.08e-26	5.52e-25	BLCA
ASB2	0.491	4.13e-26	5.58e-25	BLCA
STK17B	0.49	4.37e-26	5.9e-25	BLCA
ACAN	0.49	4.55e-26	6.13e-25	BLCA
SPSB4	0.49	4.58e-26	6.17e-25	BLCA
AQP1	0.49	5.14e-26	6.92e-25	BLCA
FAM167B	0.49	5.48e-26	7.38e-25	BLCA
CXCL9	0.489	6.32e-26	8.5e-25	BLCA
RNF175	0.489	6.97e-26	9.36e-25	BLCA
USHBP1	0.489	7e-26	9.39e-25	BLCA
CACNA1C	0.489	7.07e-26	9.49e-25	BLCA
PDE3A	0.488	7.58e-26	1.02e-24	BLCA
C5orf20	0.488	7.73e-26	1.04e-24	BLCA
OR51E2	0.488	8.89e-26	1.19e-24	BLCA
C21orf34	0.487	9.71e-26	1.3e-24	BLCA
NCF4	0.487	9.73e-26	1.3e-24	BLCA
MITF	0.487	9.86e-26	1.31e-24	BLCA
STXBP1	0.487	9.99e-26	1.33e-24	BLCA
C1orf200	0.487	1.02e-25	1.36e-24	BLCA
MSX1	0.487	1.08e-25	1.43e-24	BLCA
MMP25	0.487	1.15e-25	1.53e-24	BLCA
EBF3	0.487	1.17e-25	1.55e-24	BLCA
MYL3	0.486	1.27e-25	1.68e-24	BLCA
IFITM1	0.486	1.29e-25	1.72e-24	BLCA
EPB41L3	0.486	1.31e-25	1.74e-24	BLCA
GDF5	0.486	1.35e-25	1.78e-24	BLCA
GAL3ST4	0.486	1.37e-25	1.81e-24	BLCA
S1PR3	0.486	1.39e-25	1.83e-24	BLCA
RSPO2	0.486	1.41e-25	1.86e-24	BLCA
NCR3	0.486	1.57e-25	2.07e-24	BLCA
C9orf139	0.486	1.61e-25	2.12e-24	BLCA
F10	0.485	1.69e-25	2.23e-24	BLCA
ROR1	0.485	1.73e-25	2.28e-24	BLCA
TLR6	0.485	1.86e-25	2.44e-24	BLCA
ADAM6	0.485	1.96e-25	2.57e-24	BLCA
LOC96610	0.485	1.97e-25	2.58e-24	BLCA
GRAMD1B	0.484	2.15e-25	2.81e-24	BLCA
LOC100270710	0.484	2.15e-25	2.82e-24	BLCA
MOBKL2A	0.484	2.15e-25	2.82e-24	BLCA
LAMA1	0.484	2.28e-25	2.98e-24	BLCA
C5orf46	0.484	2.38e-25	3.11e-24	BLCA
CNPY4	0.484	2.39e-25	3.12e-24	BLCA
CYP46A1	0.484	2.41e-25	3.14e-24	BLCA
ETS1	0.484	2.47e-25	3.23e-24	BLCA
SLC46A3	0.484	2.5e-25	3.25e-24	BLCA
PI15	0.484	2.51e-25	3.27e-24	BLCA
UCHL1	0.483	2.81e-25	3.65e-24	BLCA
TRAF1	0.483	3.03e-25	3.94e-24	BLCA
TOM1	0.483	3.13e-25	4.07e-24	BLCA
PPP3CC	0.483	3.31e-25	4.3e-24	BLCA
DUSP1	0.483	3.33e-25	4.32e-24	BLCA
PRKCB	0.483	3.34e-25	4.33e-24	BLCA
TMC8	0.483	3.35e-25	4.34e-24	BLCA
HSD17B6	0.483	3.44e-25	4.46e-24	BLCA
CXCL2	0.482	3.62e-25	4.68e-24	BLCA
ANKH	0.482	3.9e-25	5.04e-24	BLCA
PIM2	0.482	3.97e-25	5.13e-24	BLCA
HLA-DRB6	0.482	4.5e-25	5.81e-24	BLCA
PTPRN	0.481	4.84e-25	6.25e-24	BLCA
HECW2	0.481	5.37e-25	6.92e-24	BLCA
ANKRD55	0.481	5.47e-25	7.04e-24	BLCA
RAMP2	0.481	5.52e-25	7.1e-24	BLCA
ARPC1B	0.48	6.1e-25	7.85e-24	BLCA
CXCL13	0.48	7.03e-25	9.02e-24	BLCA
PIK3CG	0.479	8.02e-25	1.03e-23	BLCA
PLCL2	0.479	8.28e-25	1.06e-23	BLCA
FAM69A	0.479	8.85e-25	1.13e-23	BLCA
LOC257358	0.479	9.39e-25	1.2e-23	BLCA
INMT	0.479	9.65e-25	1.23e-23	BLCA
HLA-DRB5	0.478	1.02e-24	1.3e-23	BLCA
KIFC3	0.478	1.05e-24	1.34e-23	BLCA
ENPEP	0.478	1.09e-24	1.38e-23	BLCA
CLEC1A	0.478	1.09e-24	1.39e-23	BLCA
TMEM200B	0.478	1.12e-24	1.43e-23	BLCA
ERMN	0.477	1.29e-24	1.63e-23	BLCA
SV2B	0.477	1.31e-24	1.66e-23	BLCA
MAGEH1	0.477	1.32e-24	1.68e-23	BLCA
TGFBR2	0.477	1.34e-24	1.7e-23	BLCA
MPO	0.477	1.47e-24	1.86e-23	BLCA
TMEM169	0.477	1.48e-24	1.88e-23	BLCA
CXCR6	0.477	1.49e-24	1.88e-23	BLCA
WT1	0.477	1.49e-24	1.89e-23	BLCA
NBL1	0.477	1.62e-24	2.04e-23	BLCA
EID3	0.476	1.66e-24	2.1e-23	BLCA
DOK6	0.476	1.68e-24	2.12e-23	BLCA
LRRC8C	0.476	1.8e-24	2.27e-23	BLCA
ANKRD53	0.476	1.81e-24	2.29e-23	BLCA
TYMP	0.476	1.9e-24	2.39e-23	BLCA
DAPK3	0.476	1.91e-24	2.4e-23	BLCA
IL18RAP	0.476	1.97e-24	2.47e-23	BLCA
DNAJC5B	0.476	1.98e-24	2.49e-23	BLCA
LOC283867	0.476	2e-24	2.51e-23	BLCA
GVIN1	0.476	2.01e-24	2.52e-23	BLCA
SP140	0.476	2.05e-24	2.58e-23	BLCA
PCOLCE2	0.475	2.1e-24	2.63e-23	BLCA
CDA	0.475	2.11e-24	2.64e-23	BLCA
C9orf110	0.475	2.16e-24	2.7e-23	BLCA
CD97	0.475	2.28e-24	2.85e-23	BLCA
SLC8A1	0.475	2.36e-24	2.95e-23	BLCA
LRFN5	0.475	2.52e-24	3.14e-23	BLCA
CHSY1	0.474	2.71e-24	3.38e-23	BLCA
NUDT11	0.474	2.72e-24	3.39e-23	BLCA
MKX	0.474	2.77e-24	3.44e-23	BLCA
RSU1	0.474	2.82e-24	3.5e-23	BLCA
SERPINE1	0.474	2.82e-24	3.51e-23	BLCA
FCRL6	0.474	2.83e-24	3.52e-23	BLCA
KLRB1	0.474	3.3e-24	4.1e-23	BLCA
VNN2	0.474	3.42e-24	4.24e-23	BLCA
CCR4	0.473	3.46e-24	4.28e-23	BLCA
POMC	0.473	3.57e-24	4.43e-23	BLCA
PNOC	0.473	3.64e-24	4.5e-23	BLCA
WDR86	0.473	3.65e-24	4.51e-23	BLCA
TNFRSF19	0.473	3.71e-24	4.58e-23	BLCA
TRPC2	0.473	3.79e-24	4.68e-23	BLCA
C2	0.473	3.81e-24	4.7e-23	BLCA
CHI3L2	0.473	4.23e-24	5.22e-23	BLCA
FAM196B	0.473	4.25e-24	5.24e-23	BLCA
PSD	0.473	4.42e-24	5.44e-23	BLCA
STON1	0.472	4.68e-24	5.76e-23	BLCA
IL27RA	0.472	4.83e-24	5.94e-23	BLCA
TRAT1	0.472	5.04e-24	6.19e-23	BLCA
TRPC4	0.472	5.2e-24	6.38e-23	BLCA
PPFIA2	0.472	5.23e-24	6.42e-23	BLCA
MT1A	0.472	5.32e-24	6.52e-23	BLCA
EMCN	0.472	5.51e-24	6.75e-23	BLCA
SIGLEC12	0.472	5.53e-24	6.77e-23	BLCA
AGPAT4	0.471	6.11e-24	7.47e-23	BLCA
C8orf85	0.471	7.19e-24	8.78e-23	BLCA
CYP21A2	0.47	7.64e-24	9.33e-23	BLCA
NXN	0.47	7.72e-24	9.42e-23	BLCA
SH3PXD2B	0.47	8.53e-24	1.04e-22	BLCA
COTL1	0.47	8.54e-24	1.04e-22	BLCA
L1CAM	0.47	8.6e-24	1.05e-22	BLCA
BDKRB2	0.47	8.84e-24	1.07e-22	BLCA
CD109	0.47	9.19e-24	1.12e-22	BLCA
HLA-DQA2	0.47	9.22e-24	1.12e-22	BLCA
LRCH2	0.469	9.48e-24	1.15e-22	BLCA
NTRK3	0.469	9.48e-24	1.15e-22	BLCA
ITIH3	0.469	1.01e-23	1.22e-22	BLCA
TIAM2	0.469	1.13e-23	1.36e-22	BLCA
OLFML2A	0.469	1.13e-23	1.36e-22	BLCA
MYH11	0.468	1.23e-23	1.48e-22	BLCA
FNBP1	0.468	1.25e-23	1.51e-22	BLCA
SERPINA3	0.468	1.28e-23	1.54e-22	BLCA
EFHA2	0.468	1.33e-23	1.6e-22	BLCA
ABCB5	0.468	1.36e-23	1.64e-22	BLCA
THEMIS	0.468	1.37e-23	1.65e-22	BLCA
ARRB2	0.468	1.39e-23	1.67e-22	BLCA
GPR97	0.468	1.39e-23	1.68e-22	BLCA
FCN3	0.468	1.42e-23	1.71e-22	BLCA
CXCR5	0.468	1.49e-23	1.79e-22	BLCA
HAPLN4	0.468	1.51e-23	1.82e-22	BLCA
PALM2	0.467	1.59e-23	1.91e-22	BLCA
C1orf216	0.467	1.62e-23	1.94e-22	BLCA
RGS22	0.467	1.62e-23	1.95e-22	BLCA
SYNPO2	0.467	1.79e-23	2.15e-22	BLCA
EMR2	0.467	1.88e-23	2.25e-22	BLCA
GRIA3	0.466	1.95e-23	2.33e-22	BLCA
CD8A	0.466	1.99e-23	2.38e-22	BLCA
MMP17	0.466	1.99e-23	2.38e-22	BLCA
TNN	0.466	2.02e-23	2.41e-22	BLCA
C9orf30	0.466	2.06e-23	2.46e-22	BLCA
FCRL5	0.466	2.1e-23	2.5e-22	BLCA
LCN10	0.466	2.13e-23	2.54e-22	BLCA
CHRNA1	0.466	2.36e-23	2.8e-22	BLCA
WNT5B	0.466	2.37e-23	2.82e-22	BLCA
ALDH2	0.466	2.38e-23	2.82e-22	BLCA
RAB37	0.465	2.5e-23	2.96e-22	BLCA
ITPRIPL1	0.465	2.52e-23	2.98e-22	BLCA
PHC2	0.465	2.64e-23	3.12e-22	BLCA
LRRN2	0.465	2.9e-23	3.43e-22	BLCA
NECAP2	0.465	3.03e-23	3.58e-22	BLCA
GNAO1	0.465	3.13e-23	3.69e-22	BLCA
CD302	0.464	3.19e-23	3.76e-22	BLCA
FBXO32	0.464	3.27e-23	3.85e-22	BLCA
FXYD2	0.464	3.31e-23	3.9e-22	BLCA
SDC3	0.464	3.44e-23	4.05e-22	BLCA
ENOX1	0.464	3.91e-23	4.6e-22	BLCA
HAR1A	0.464	3.98e-23	4.68e-22	BLCA
GPIHBP1	0.463	4.05e-23	4.76e-22	BLCA
LRRC55	0.463	4.14e-23	4.86e-22	BLCA
SCN3B	0.463	4.17e-23	4.89e-22	BLCA
CYTH3	0.463	4.24e-23	4.97e-22	BLCA
NUAK1	0.463	4.29e-23	5.02e-22	BLCA
NINJ1	0.463	4.39e-23	5.13e-22	BLCA
AIDA	0.463	4.42e-23	5.18e-22	BLCA
BMP6	0.463	4.43e-23	5.18e-22	BLCA
OSMR	0.463	4.52e-23	5.29e-22	BLCA
FHOD1	0.463	4.56e-23	5.33e-22	BLCA
NTN1	0.463	4.62e-23	5.39e-22	BLCA
HDAC9	0.463	4.66e-23	5.44e-22	BLCA
PLOD1	0.463	4.77e-23	5.56e-22	BLCA
HS3ST2	0.463	4.88e-23	5.69e-22	BLCA
NXPH3	0.462	5.34e-23	6.22e-22	BLCA
PENK	0.462	5.61e-23	6.53e-22	BLCA
CCR8	0.462	5.82e-23	6.77e-22	BLCA
ELOVL2	0.462	5.87e-23	6.82e-22	BLCA
EOMES	0.462	5.92e-23	6.88e-22	BLCA
CCDC3	0.462	6.07e-23	7.05e-22	BLCA
C11orf21	0.462	6.14e-23	7.13e-22	BLCA
MIAT	0.462	6.29e-23	7.3e-22	BLCA
ITGB5	0.461	6.71e-23	7.77e-22	BLCA
SLC6A17	0.461	6.72e-23	7.77e-22	BLCA
CASP5	0.461	6.99e-23	8.09e-22	BLCA
SLFN12L	0.461	7.05e-23	8.15e-22	BLCA
PLP1	0.461	7.18e-23	8.29e-22	BLCA
BET3L	0.461	7.18e-23	8.29e-22	BLCA
CYP1B1	0.461	7.23e-23	8.33e-22	BLCA
KCNK3	0.461	7.42e-23	8.55e-22	BLCA
SERPINB9	0.461	7.49e-23	8.62e-22	BLCA
SPEG	0.461	7.55e-23	8.7e-22	BLCA
DENND3	0.461	7.65e-23	8.8e-22	BLCA
FHL5	0.46	8.35e-23	9.59e-22	BLCA
SIGLEC8	0.46	8.46e-23	9.72e-22	BLCA
NACAD	0.46	8.67e-23	9.95e-22	BLCA
DIO2	0.46	9.1e-23	1.04e-21	BLCA
GPRIN3	0.46	1.04e-22	1.19e-21	BLCA
GPSM3	0.46	1.05e-22	1.2e-21	BLCA
SLC31A2	0.459	1.06e-22	1.21e-21	BLCA
SUSD3	0.459	1.07e-22	1.23e-21	BLCA
RHOC	0.459	1.08e-22	1.23e-21	BLCA
DPF3	0.459	1.08e-22	1.24e-21	BLCA
BEND6	0.459	1.22e-22	1.39e-21	BLCA
LOC653786	0.459	1.22e-22	1.39e-21	BLCA
YWHAH	0.459	1.26e-22	1.44e-21	BLCA
SLC26A10	0.459	1.32e-22	1.5e-21	BLCA
GLIS3	0.459	1.32e-22	1.5e-21	BLCA
HLA-DOB	0.458	1.36e-22	1.55e-21	BLCA
SGCG	0.458	1.46e-22	1.66e-21	BLCA
SOCS1	0.458	1.58e-22	1.8e-21	BLCA
IL15RA	0.457	1.7e-22	1.93e-21	BLCA
NFIL3	0.457	1.71e-22	1.94e-21	BLCA
TCP11L1	0.457	1.94e-22	2.21e-21	BLCA
PLA1A	0.457	1.95e-22	2.22e-21	BLCA
FAM49A	0.457	1.96e-22	2.23e-21	BLCA
LCK	0.457	1.99e-22	2.25e-21	BLCA
RAPGEF1	0.457	2.11e-22	2.39e-21	BLCA
VEGFB	0.456	2.23e-22	2.52e-21	BLCA
SH3KBP1	0.456	2.34e-22	2.64e-21	BLCA
THBS4	0.456	2.37e-22	2.68e-21	BLCA
IGFBP6	0.456	2.42e-22	2.73e-21	BLCA
C3	0.456	2.51e-22	2.83e-21	BLCA
PDGFRL	0.456	2.54e-22	2.86e-21	BLCA
GPR55	0.456	2.57e-22	2.89e-21	BLCA
DIRAS3	0.456	2.69e-22	3.02e-21	BLCA
CD200R1	0.455	2.76e-22	3.1e-21	BLCA
SCML4	0.455	2.78e-22	3.13e-21	BLCA
MT1G	0.455	2.96e-22	3.32e-21	BLCA
RBP7	0.455	3.11e-22	3.49e-21	BLCA
CHRDL1	0.455	3.27e-22	3.67e-21	BLCA
FAM26F	0.455	3.35e-22	3.76e-21	BLCA
SGK269	0.455	3.38e-22	3.78e-21	BLCA
ISM1	0.454	3.47e-22	3.89e-21	BLCA
C20orf160	0.454	3.66e-22	4.09e-21	BLCA
AHNAK2	0.454	3.85e-22	4.31e-21	BLCA
ADCY7	0.454	3.99e-22	4.46e-21	BLCA
DLC1	0.454	4.16e-22	4.65e-21	BLCA
LRRN4CL	0.454	4.24e-22	4.73e-21	BLCA
KANK3	0.453	4.35e-22	4.85e-21	BLCA
GPR21	0.453	4.44e-22	4.95e-21	BLCA
PPP1R14A	0.453	4.44e-22	4.96e-21	BLCA
TIMP3	0.453	4.49e-22	5e-21	BLCA
MAMDC2	0.453	4.6e-22	5.12e-21	BLCA
DRP2	0.453	4.74e-22	5.28e-21	BLCA
SCT	0.453	5.09e-22	5.65e-21	BLCA
AFF3	0.453	5.11e-22	5.67e-21	BLCA
ADCY9	0.453	5.2e-22	5.77e-21	BLCA
LILRA4	0.453	5.22e-22	5.8e-21	BLCA
PIPOX	0.453	5.24e-22	5.81e-21	BLCA
TRPC6	0.453	5.28e-22	5.85e-21	BLCA
LOC339524	0.453	5.47e-22	6.05e-21	BLCA
ARHGAP18	0.452	5.77e-22	6.38e-21	BLCA
GMFG	0.452	5.9e-22	6.52e-21	BLCA
ZBP1	0.452	6.11e-22	6.75e-21	BLCA
LOC653653	0.451	6.97e-22	7.68e-21	BLCA
KCNC4	0.451	7.06e-22	7.78e-21	BLCA
MYL4	0.451	7.33e-22	8.08e-21	BLCA
CDK14	0.451	7.34e-22	8.09e-21	BLCA
DIRC3	0.451	7.53e-22	8.29e-21	BLCA
CAMK1	0.451	7.63e-22	8.39e-21	BLCA
ZBED2	0.451	7.78e-22	8.56e-21	BLCA
CD99	0.451	7.83e-22	8.61e-21	BLCA
PLAU	0.451	8.02e-22	8.81e-21	BLCA
ANKRD44	0.451	8.2e-22	9.01e-21	BLCA
RASSF1	0.451	8.53e-22	9.36e-21	BLCA
LEPREL2	0.45	8.84e-22	9.69e-21	BLCA
JDP2	0.45	8.89e-22	9.74e-21	BLCA
MYL6	0.45	8.99e-22	9.85e-21	BLCA
CD3G	0.45	9.19e-22	1.01e-20	BLCA
P2RY12	0.45	9.35e-22	1.02e-20	BLCA
LGI4	0.45	9.73e-22	1.06e-20	BLCA
EGR1	0.45	9.83e-22	1.07e-20	BLCA
FAM38B	0.45	9.83e-22	1.07e-20	BLCA
ETV5	0.45	9.97e-22	1.09e-20	BLCA
KCNA6	0.45	1.05e-21	1.14e-20	BLCA
CYB5R3	0.45	1.06e-21	1.16e-20	BLCA
MYO5A	0.45	1.1e-21	1.2e-20	BLCA
CD40LG	0.449	1.13e-21	1.23e-20	BLCA
2020-09-01	0.449	1.16e-21	1.27e-20	BLCA
CLEC9A	0.449	1.22e-21	1.33e-20	BLCA
EPSTI1	0.449	1.22e-21	1.33e-20	BLCA
EGFL7	0.449	1.24e-21	1.34e-20	BLCA
PCDHGB7	0.449	1.27e-21	1.38e-20	BLCA
IL31RA	0.449	1.38e-21	1.49e-20	BLCA
UAP1L1	0.448	1.42e-21	1.53e-20	BLCA
SOX10	0.448	1.43e-21	1.55e-20	BLCA
LOC145820	0.448	1.53e-21	1.66e-20	BLCA
SGCE	0.448	1.57e-21	1.69e-20	BLCA
NECAB1	0.448	1.57e-21	1.7e-20	BLCA
KLRG1	0.447	1.8e-21	1.94e-20	BLCA
APBB1IP	0.447	1.83e-21	1.97e-20	BLCA
FBLN7	0.447	1.83e-21	1.97e-20	BLCA
C6orf123	0.447	1.87e-21	2.01e-20	BLCA
HMHA1	0.447	1.89e-21	2.04e-20	BLCA
ARRDC5	0.447	1.89e-21	2.04e-20	BLCA
FCER2	0.447	1.91e-21	2.06e-20	BLCA
ATP6V0D2	0.446	2.35e-21	2.52e-20	BLCA
HLA-DOA	0.446	2.47e-21	2.65e-20	BLCA
ESAM	0.446	2.49e-21	2.67e-20	BLCA
AFAP1	0.446	2.58e-21	2.77e-20	BLCA
GHR	0.446	2.61e-21	2.8e-20	BLCA
COL6A6	0.446	2.62e-21	2.81e-20	BLCA
TLR7	0.446	2.72e-21	2.91e-20	BLCA
IL18BP	0.446	2.75e-21	2.94e-20	BLCA
MAP4	0.445	2.77e-21	2.96e-20	BLCA
GPR114	0.445	2.8e-21	3e-20	BLCA
KCNG2	0.445	2.84e-21	3.03e-20	BLCA
CCR6	0.445	2.96e-21	3.16e-20	BLCA
PNMAL1	0.445	2.97e-21	3.17e-20	BLCA
GATA5	0.445	3.05e-21	3.25e-20	BLCA
GEFT	0.445	3.06e-21	3.25e-20	BLCA
RUNX2	0.445	3.06e-21	3.25e-20	BLCA
GALNTL4	0.445	3.13e-21	3.33e-20	BLCA
SPIB	0.445	3.19e-21	3.39e-20	BLCA
DPYD	0.445	3.21e-21	3.42e-20	BLCA
SEC61B	0.445	3.28e-21	3.49e-20	BLCA
B4GALNT1	0.444	3.67e-21	3.9e-20	BLCA
KLRK1	0.444	3.8e-21	4.03e-20	BLCA
ECE1	0.444	3.86e-21	4.09e-20	BLCA
MS4A14	0.444	3.96e-21	4.2e-20	BLCA
TOX	0.444	3.99e-21	4.23e-20	BLCA
C2orf40	0.444	4.01e-21	4.25e-20	BLCA
BHLHE22	0.444	4.07e-21	4.31e-20	BLCA
EMP1	0.444	4.16e-21	4.4e-20	BLCA
LDLRAD2	0.444	4.24e-21	4.47e-20	BLCA
DCHS2	0.443	4.36e-21	4.6e-20	BLCA
SEC14L1	0.443	4.47e-21	4.72e-20	BLCA
RRN3P2	0.443	4.53e-21	4.78e-20	BLCA
S100Z	0.443	4.56e-21	4.8e-20	BLCA
LHFPL2	0.443	4.62e-21	4.86e-20	BLCA
SHOX2	0.443	4.7e-21	4.94e-20	BLCA
GPR155	0.443	4.82e-21	5.07e-20	BLCA
HMOX1	0.443	5.26e-21	5.53e-20	BLCA
CADPS	0.443	5.35e-21	5.62e-20	BLCA
AP2A2	0.442	5.49e-21	5.76e-20	BLCA
NCRNA00092	0.442	5.54e-21	5.82e-20	BLCA
APOLD1	0.442	5.57e-21	5.84e-20	BLCA
SLCO2A1	0.442	5.75e-21	6.02e-20	BLCA
ITGA9	0.442	5.9e-21	6.17e-20	BLCA
TNIP3	0.442	5.98e-21	6.26e-20	BLCA
S100A10	0.442	6.15e-21	6.43e-20	BLCA
SLC43A1	0.442	6.17e-21	6.44e-20	BLCA
C5orf39	0.442	6.21e-21	6.48e-20	BLCA
PTPN5	0.442	6.37e-21	6.64e-20	BLCA
RELB	0.442	6.38e-21	6.64e-20	BLCA
FAM107A	0.442	6.41e-21	6.67e-20	BLCA
RASSF8	0.442	6.64e-21	6.92e-20	BLCA
LAP3	0.441	6.89e-21	7.16e-20	BLCA
KIF26B	0.441	7.25e-21	7.54e-20	BLCA
OPCML	0.441	7.92e-21	8.22e-20	BLCA
MCOLN2	0.441	8.52e-21	8.84e-20	BLCA
PGM5	0.44	8.79e-21	9.11e-20	BLCA
HPSE2	0.44	8.9e-21	9.22e-20	BLCA
HCLS1	0.44	8.93e-21	9.25e-20	BLCA
KIAA0125	0.44	9.01e-21	9.33e-20	BLCA
SERPINA5	0.44	9.62e-21	9.95e-20	BLCA
PDE6G	0.44	1.01e-20	1.04e-19	BLCA
DRAM1	0.44	1.02e-20	1.05e-19	BLCA
FAM155A	0.44	1.02e-20	1.06e-19	BLCA
SLITRK2	0.439	1.1e-20	1.13e-19	BLCA
PLIN3	0.439	1.11e-20	1.15e-19	BLCA
TREML2	0.439	1.12e-20	1.16e-19	BLCA
EML1	0.439	1.19e-20	1.22e-19	BLCA
CARD16	0.439	1.19e-20	1.23e-19	BLCA
DDIT4L	0.439	1.22e-20	1.25e-19	BLCA
LOC646999	0.439	1.26e-20	1.29e-19	BLCA
SLC45A1	0.439	1.28e-20	1.31e-19	BLCA
SEMA3A	0.439	1.29e-20	1.32e-19	BLCA
GRID1	0.438	1.33e-20	1.37e-19	BLCA
SEMA3G	0.438	1.42e-20	1.46e-19	BLCA
PABPC4L	0.438	1.44e-20	1.47e-19	BLCA
RTN4RL2	0.438	1.44e-20	1.47e-19	BLCA
ICAM3	0.438	1.56e-20	1.59e-19	BLCA
MAP4K4	0.438	1.66e-20	1.69e-19	BLCA
ATP8B3	0.437	1.67e-20	1.7e-19	BLCA
GRAMD1A	0.437	1.81e-20	1.84e-19	BLCA
EPHB1	0.437	1.88e-20	1.92e-19	BLCA
SURF4	0.437	1.94e-20	1.98e-19	BLCA
APOC2	0.437	1.98e-20	2.01e-19	BLCA
DISC1	0.437	2.01e-20	2.05e-19	BLCA
CCL3L1	0.437	2.01e-20	2.05e-19	BLCA
ZNF80	0.437	2.04e-20	2.07e-19	BLCA
SECTM1	0.436	2.16e-20	2.19e-19	BLCA
DNAJC12	0.436	2.18e-20	2.21e-19	BLCA
ZNF804A	0.436	2.23e-20	2.26e-19	BLCA
WWTR1	0.436	2.27e-20	2.31e-19	BLCA
CSF3R	0.436	2.29e-20	2.32e-19	BLCA
CEACAM3	0.435	2.64e-20	2.67e-19	BLCA
OPTN	0.435	2.64e-20	2.67e-19	BLCA
MACF1	0.435	2.7e-20	2.73e-19	BLCA
DKFZp566F0947	0.435	2.8e-20	2.83e-19	BLCA
MAP7D3	0.435	2.81e-20	2.84e-19	BLCA
PI16	0.435	2.82e-20	2.84e-19	BLCA
TNFRSF13B	0.435	2.84e-20	2.87e-19	BLCA
SCG5	0.435	2.87e-20	2.89e-19	BLCA
C5orf4	0.435	2.92e-20	2.95e-19	BLCA
PPM1K	0.435	3.13e-20	3.15e-19	BLCA
CLEC7A	0.434	3.31e-20	3.33e-19	BLCA
BIRC7	0.434	3.36e-20	3.38e-19	BLCA
AVEN	0.434	3.76e-20	3.77e-19	BLCA
MAPKAPK2	0.434	3.82e-20	3.83e-19	BLCA
ST3GAL3	0.434	3.85e-20	3.85e-19	BLCA
CDK15	0.434	3.85e-20	3.86e-19	BLCA
GPER	0.434	3.94e-20	3.94e-19	BLCA
CCDC110	0.434	3.96e-20	3.96e-19	BLCA
AKAP12	0.433	4.12e-20	4.12e-19	BLCA
EHD1	0.433	4.16e-20	4.15e-19	BLCA
KCNIP1	0.433	4.71e-20	4.7e-19	BLCA
PSAP	0.433	4.76e-20	4.74e-19	BLCA
C10orf26	0.433	4.82e-20	4.79e-19	BLCA
PLD4	0.433	4.84e-20	4.81e-19	BLCA
EYA1	0.432	5.35e-20	5.31e-19	BLCA
SFMBT2	0.432	5.51e-20	5.47e-19	BLCA
RETN	0.432	5.66e-20	5.61e-19	BLCA
FSD1L	0.432	5.68e-20	5.63e-19	BLCA
LOC158376	0.432	5.81e-20	5.75e-19	BLCA
CNN3	0.432	5.82e-20	5.75e-19	BLCA
SLC22A3	0.432	5.97e-20	5.9e-19	BLCA
TPSG1	0.431	6.29e-20	6.22e-19	BLCA
FAM171A1	0.431	6.3e-20	6.22e-19	BLCA
TICAM2	0.431	6.77e-20	6.67e-19	BLCA
RADIL	0.431	7.47e-20	7.36e-19	BLCA
TGFB1	0.431	7.7e-20	7.57e-19	BLCA
SYN1	0.43	7.93e-20	7.8e-19	BLCA
PNMA6A	0.43	8.17e-20	8.02e-19	BLCA
NDN	0.43	8.17e-20	8.02e-19	BLCA
SLC19A3	0.43	8.56e-20	8.39e-19	BLCA
ARMCX1	0.43	8.63e-20	8.46e-19	BLCA
MUC12	0.43	8.99e-20	8.8e-19	BLCA
ADAMTSL3	0.43	9.35e-20	9.15e-19	BLCA
C11orf95	0.429	1e-19	9.79e-19	BLCA
TPM4	0.429	1.02e-19	1e-18	BLCA
TMEM140	0.429	1.05e-19	1.02e-18	BLCA
IGJ	0.429	1.05e-19	1.03e-18	BLCA
STRA6	0.429	1.09e-19	1.06e-18	BLCA
KIAA0247	0.429	1.1e-19	1.08e-18	BLCA
CC2D2B	0.429	1.13e-19	1.1e-18	BLCA
SPTA1	0.429	1.14e-19	1.11e-18	BLCA
TMEM220	0.429	1.15e-19	1.12e-18	BLCA
ACP2	0.429	1.17e-19	1.14e-18	BLCA
CSF3	0.429	1.17e-19	1.14e-18	BLCA
SOX8	0.429	1.19e-19	1.15e-18	BLCA
TNFAIP3	0.428	1.19e-19	1.16e-18	BLCA
ISG20	0.428	1.2e-19	1.17e-18	BLCA
DSEL	0.428	1.21e-19	1.17e-18	BLCA
CGNL1	0.428	1.26e-19	1.22e-18	BLCA
C6orf122	0.428	1.27e-19	1.23e-18	BLCA
C6orf114	0.428	1.29e-19	1.25e-18	BLCA
NCRNA00173	0.428	1.3e-19	1.26e-18	BLCA
OGFRL1	0.428	1.34e-19	1.3e-18	BLCA
MYH9	0.428	1.34e-19	1.3e-18	BLCA
CEBPB	0.428	1.35e-19	1.3e-18	BLCA
DUSP26	0.428	1.35e-19	1.3e-18	BLCA
TMCC3	0.428	1.37e-19	1.32e-18	BLCA
MAPK12	0.428	1.46e-19	1.4e-18	BLCA
CXCL10	0.428	1.46e-19	1.4e-18	BLCA
MYH13	0.427	1.48e-19	1.42e-18	BLCA
SYTL3	0.427	1.48e-19	1.43e-18	BLCA
TGFBR1	0.427	1.54e-19	1.48e-18	BLCA
CDH15	0.427	1.61e-19	1.55e-18	BLCA
ITGB1	0.427	1.64e-19	1.58e-18	BLCA
C5orf23	0.427	1.67e-19	1.6e-18	BLCA
NPR3	0.427	1.71e-19	1.64e-18	BLCA
SRF	0.427	1.81e-19	1.73e-18	BLCA
NFIX	0.427	1.82e-19	1.75e-18	BLCA
SCN4B	0.426	1.85e-19	1.77e-18	BLCA
C10orf10	0.426	1.93e-19	1.85e-18	BLCA
C2orf85	0.426	1.95e-19	1.86e-18	BLCA
ADAMTS18	0.426	2.09e-19	2e-18	BLCA
PYGM	0.426	2.1e-19	2e-18	BLCA
PRPH2	0.426	2.13e-19	2.03e-18	BLCA
TLR10	0.426	2.18e-19	2.08e-18	BLCA
FKBP9	0.426	2.21e-19	2.1e-18	BLCA
LOC100192378	0.426	2.24e-19	2.13e-18	BLCA
WISP2	0.425	2.37e-19	2.25e-18	BLCA
TSPAN9	0.425	2.47e-19	2.34e-18	BLCA
KLF12	0.425	2.48e-19	2.35e-18	BLCA
TREM1	0.425	2.54e-19	2.41e-18	BLCA
PODXL	0.425	2.57e-19	2.44e-18	BLCA
STAB2	0.425	2.62e-19	2.48e-18	BLCA
NMT2	0.425	2.73e-19	2.59e-18	BLCA
TSHR	0.424	2.94e-19	2.77e-18	BLCA
EID2B	0.424	3.02e-19	2.85e-18	BLCA
ZFHX4	0.424	3.11e-19	2.92e-18	BLCA
ITPR2	0.424	3.3e-19	3.1e-18	BLCA
SORBS1	0.424	3.34e-19	3.14e-18	BLCA
DERL3	0.424	3.37e-19	3.16e-18	BLCA
IGLON5	0.423	3.52e-19	3.3e-18	BLCA
ELMOD1	0.423	3.84e-19	3.6e-18	BLCA
GUCY1A2	0.423	3.9e-19	3.65e-18	BLCA
DARC	0.423	3.94e-19	3.69e-18	BLCA
UBE2J1	0.423	4.2e-19	3.93e-18	BLCA
HEXB	0.423	4.27e-19	3.99e-18	BLCA
SMTN	0.422	4.35e-19	4.06e-18	BLCA
RSPH9	0.422	4.52e-19	4.22e-18	BLCA
IGFL2	0.422	4.62e-19	4.31e-18	BLCA
TM4SF18	0.422	4.71e-19	4.4e-18	BLCA
FGD2	0.422	4.86e-19	4.53e-18	BLCA
NGFR	0.422	4.98e-19	4.64e-18	BLCA
FAM196A	0.422	5.14e-19	4.79e-18	BLCA
PGM2L1	0.421	5.37e-19	5e-18	BLCA
PURG	0.421	5.47e-19	5.09e-18	BLCA
GPR116	0.421	5.64e-19	5.24e-18	BLCA
BFSP2	0.421	5.68e-19	5.28e-18	BLCA
SIRPG	0.421	5.73e-19	5.33e-18	BLCA
C17orf51	0.421	5.86e-19	5.44e-18	BLCA
DIO3	0.421	5.89e-19	5.46e-18	BLCA
ARHGAP1	0.421	6.37e-19	5.9e-18	BLCA
CLIP2	0.42	6.54e-19	6.05e-18	BLCA
MMRN1	0.42	6.58e-19	6.08e-18	BLCA
ACAT1	0.42	6.61e-19	6.11e-18	BLCA
VKORC1	0.42	6.64e-19	6.14e-18	BLCA
POLR3GL	0.42	7.01e-19	6.47e-18	BLCA
SLC41A2	0.42	7.38e-19	6.81e-18	BLCA
RRBP1	0.419	8.51e-19	7.84e-18	BLCA
RELN	0.419	9.06e-19	8.34e-18	BLCA
EVL	0.419	9.27e-19	8.53e-18	BLCA
C20orf200	0.419	9.36e-19	8.61e-18	BLCA
OIT3	0.419	9.44e-19	8.68e-18	BLCA
HAAO	0.419	9.49e-19	8.72e-18	BLCA
PAPLN	0.419	9.53e-19	8.75e-18	BLCA
TBX18	0.418	1.03e-18	9.48e-18	BLCA
PALM	0.418	1.14e-18	1.04e-17	BLCA
FLJ40330	0.418	1.19e-18	1.09e-17	BLCA
SOX5	0.417	1.22e-18	1.12e-17	BLCA
PABPC5	0.417	1.26e-18	1.16e-17	BLCA
MGLL	0.417	1.32e-18	1.21e-17	BLCA
KCNK17	0.417	1.36e-18	1.25e-17	BLCA
CYLD	0.417	1.38e-18	1.26e-17	BLCA
BIRC3	0.417	1.39e-18	1.27e-17	BLCA
FAM55C	0.417	1.4e-18	1.27e-17	BLCA
ASB5	0.417	1.4e-18	1.28e-17	BLCA
RNH1	0.417	1.43e-18	1.3e-17	BLCA
PLEKHG2	0.417	1.45e-18	1.31e-17	BLCA
LRRC70	0.416	1.52e-18	1.38e-17	BLCA
LOC100128239	0.416	1.53e-18	1.39e-17	BLCA
PRPH	0.416	1.55e-18	1.41e-17	BLCA
BDKRB1	0.416	1.6e-18	1.45e-17	BLCA
ORAI1	0.416	1.66e-18	1.51e-17	BLCA
CORIN	0.416	1.67e-18	1.51e-17	BLCA
FAM69C	0.416	1.7e-18	1.54e-17	BLCA
KIAA0652	0.416	1.7e-18	1.54e-17	BLCA
[truncated: 9,432 more rows]

## Sheet: S4
EMT signature comparison of Progression-free survival in Breast cancer cohort (BRCA)
Signature	Cox.Coefficient	Hazard Ratio	CI	logrank (Pvalue)	Wald (Pvalue)	Likelihood (Pvalue)	Patients (events)
PMID31657881:Cao_et_al.2020	0.37	1.4	1e+00-2e+00	0.028	0.028	0.028	1093 [145]
PMID25060555:Cheng_et_al.2014	0.32	1.4	9.9e-01-1.9e+00	0.056	0.057	0.056	1093 [145]
PMID21168239:Chung_Jin-Haeng_et_al.2011	0.3	1.3	9.7e-01-1.9e+00	0.074	0.075	0.074	1093 [145]
PMID24510113:Reka_et_al.2014	0.29	1.3	9.6e-01-1.9e+00	0.08	0.081	0.08	1093 [145]
PMID26844272:Moor_et_al.2015	0.28	1.3	9.5e-01-1.8e+00	0.092	0.094	0.093	1093 [145]
PMID26061747:Huang_et_al.2015	0.26	1.3	9.3e-01-1.8e+00	0.12	0.12	0.12	1093 [145]
PMID28119430:Foroutan_et_al.2017	0.26	1.3	9.3e-01-1.8e+00	0.13	0.13	0.13	1093 [145]
PMID29212455:Wang_et_al.2017	0.26	1.3	9.3e-01-1.8e+00	0.12	0.12	0.12	1093 [145]
PMID19759912:Fardin_et_al.2009	0.25	1.3	9.2e-01-1.8e+00	0.14	0.14	0.14	1093 [145]
PMID16607286:Gotzmann_et_al.2006	0.24	1.3	9.1e-01-1.8e+00	0.15	0.16	0.15	1093 [145]
PMID20682801:Deka_et_al.2010	0.24	1.3	9.2e-01-1.8e+00	0.15	0.15	0.15	1093 [145]
PMID26546412:Tso_et_al.2015	0.24	1.3	9.1e-01-1.8e+00	0.16	0.16	0.16	1093 [145]
PMID25678598:Javaid_et_al.2015	0.23	1.3	9.1e-01-1.8e+00	0.16	0.16	0.16	1093 [145]
PMID30783512:Gordian_et_al.2019	0.23	1.3	9e-01-1.7e+00	0.17	0.18	0.17	1093 [145]
PMID22897840:Marchini_et_al.2012	0.22	1.3	9e-01-1.7e+00	0.18	0.18	0.18	1093 [145]
PMID26170011:Tang_et_al.2015	0.22	1.2	8.9e-01-1.7e+00	0.2	0.2	0.2	1093 [145]
PMID30194451:Stylianou_et_al.2019	0.22	1.2	9e-01-1.7e+00	0.19	0.19	0.19	1093 [145]
PMID27549611:Mlcochova_et_al.2016	0.21	1.2	8.8e-01-1.7e+00	0.22	0.22	0.22	1093 [145]
PMID26771021:MsigDB_v7.0	0.2	1.2	8.8e-01-1.7e+00	0.23	0.23	0.22	1093 [145]
PMID30158554:Wang_et_al.2018	0.2	1.2	8.8e-01-1.7e+00	0.23	0.23	0.22	1093 [145]
PMID26446941:Schell_et_al.2016	0.18	1.2	8.6e-01-1.7e+00	0.29	0.29	0.29	1093 [145]
PMID24004852:Cieslik_et_al.2013	0.17	1.2	8.5e-01-1.6e+00	0.32	0.32	0.32	1093 [145]
PMID29700419:Liang_et_al.2018	0.17	1.2	8.5e-01-1.6e+00	0.31	0.31	0.31	1093 [145]
PMID26088755:Kim_et_al.2015	0.16	1.2	8.5e-01-1.6e+00	0.34	0.34	0.34	1093 [145]
PMID26181204:Liang_et_al.2015	0.16	1.2	8.4e-01-1.6e+00	0.34	0.34	0.34	1093 [145]
PMID30723155:Deng_et_al.2019	0.16	1.2	8.4e-01-1.6e+00	0.34	0.34	0.34	1093 [145]
PMID19666588:Creighton_et_al.2009	0.14	1.1	8.3e-01-1.6e+00	0.41	0.41	0.41	1093 [145]
PMID24201814:Huang_et_al.2013	0.14	1.2	8.3e-01-1.6e+00	0.39	0.39	0.39	1093 [145]
PMID25171410:Shaul_et_al.2014	0.14	1.1	8.3e-01-1.6e+00	0.41	0.41	0.41	1093 [145]
PMID31683225:Thompson_et_al.2020	0.14	1.1	8.2e-01-1.6e+00	0.42	0.42	0.42	1093 [145]
PMID20713713:Taube_et_al.2010	0.13	1.1	8.2e-01-1.6e+00	0.43	0.43	0.43	1093 [145]
PMID21125666:Castilla_et_al.2011	0.13	1.1	8.2e-01-1.6e+00	0.44	0.44	0.44	1093 [145]
PMID23251436:Groeger_et_al.2012	0.13	1.1	8.2e-01-1.6e+00	0.43	0.43	0.43	1093 [145]
PMID26044847:Berardi_et_al.2015	0.13	1.1	8.2e-01-1.6e+00	0.44	0.44	0.44	1093 [145]
PMID20502531:Tun_et_al.2010	0.12	1.1	8.1e-01-1.6e+00	0.48	0.48	0.48	1093 [145]
PMID29198524:Puram_et_al.2017	0.12	1.1	8.1e-01-1.6e+00	0.49	0.49	0.49	1093 [145]
PMID16912200:Chung_et_al.2006	0.11	1.1	8.1e-01-1.5e+00	0.51	0.51	0.51	1093 [145]
PMID21251323:Loboda_et_al.2011	0.11	1.1	8.1e-01-1.5e+00	0.5	0.5	0.5	1093 [145]
PMID23543898:Pitts_et_al.2013	0.11	1.1	8e-01-1.5e+00	0.53	0.53	0.53	1093 [145]
PMID25894828:Cristescu_et_al.2015	0.11	1.1	8.1e-01-1.5e+00	0.5	0.5	0.5	1093 [145]
PMID26420858:Mak_et_el.2016	0.11	1.1	8e-01-1.5e+00	0.52	0.52	0.52	1093 [145]
PMID29920274:Aiello_et_al.2018	0.11	1.1	8e-01-1.5e+00	0.52	0.52	0.52	1093 [145]
PMID26245467:Alsuliman_et_al.2015	0.1	1.1	7.9e-01-1.5e+00	0.56	0.56	0.56	1093 [145]
PMID31069256:Kandimalla_et_al.2019	0.1	1.1	7.9e-01-1.5e+00	0.57	0.57	0.57	1093 [145]
PMID19340593:Joyce_et_al.2009	0.09	1.1	7.9e-01-1.5e+00	0.58	0.58	0.58	1093 [145]
PMID23734191:Zarkoob_et_al.2013	0.09	1.1	7.9e-01-1.5e+00	0.59	0.59	0.59	1093 [145]
PMID19435916:Hennessy_et_al.2009	0.08	1.1	7.8e-01-1.5e+00	0.62	0.62	0.62	1093 [145]
PMID29957874:Zhu_et_al.2018	0.08	1.1	7.8e-01-1.5e+00	0.64	0.64	0.64	1093 [145]
PMID20711167:Warzecha_et_al.2010	0.07	1.1	7.7e-01-1.5e+00	0.68	0.68	0.68	1093 [145]
PMID20929579:Mathews_et_al.2010	0.07	1.1	7.7e-01-1.5e+00	0.69	0.69	0.69	1093 [145]
PMID23716599:Jordan_et_al.2013	0.07	1.1	7.7e-01-1.5e+00	0.69	0.69	0.69	1093 [145]
PMID19221883:Klarmann_et_al.2009	0.06	1.1	7.6e-01-1.5e+00	0.72	0.72	0.72	1093 [145]
PMID20215510:Choi_et_al.2010	0.06	1.1	7.7e-01-1.5e+00	0.72	0.72	0.72	1093 [145]
PMID23836465:Budinska_et_al.2013	0.06	1.1	7.7e-01-1.5e+00	0.7	0.7	0.7	1093 [145]
PMID31060254:Ekanem_et_al.2019	0.06	1.1	7.7e-01-1.5e+00	0.71	0.71	0.71	1093 [145]
PMID27318801:Du_et_al.2016	0.05	1.1	7.6e-01-1.5e+00	0.76	0.76	0.76	1093 [145]
PMID28680090:Rokavec_et_al.2017a	0.05	1	7.6e-01-1.5e+00	0.78	0.78	0.78	1093 [145]
PMID16361555:Yauch_et_al.2005	0.03	1	7.4e-01-1.4e+00	0.86	0.86	0.86	1093 [145]
PMID29440769:Chae_et_al.2018	0.03	1	7.5e-01-1.4e+00	0.85	0.85	0.85	1093 [145]
PMID23285117:Hussey_et_al.2012	0.02	1	7.3e-01-1.4e+00	0.91	0.91	0.91	1093 [145]
PMID28130225:Rokavec_et_al.2017b	0.02	1	7.3e-01-1.4e+00	0.9	0.9	0.9	1093 [145]
PMID30728376:Soo_Min_et_al.2019	0.02	1	7.4e-01-1.4e+00	0.89	0.89	0.89	1093 [145]
PMID29029513:Lee_at_al.2017	0	1	7.2e-01-1.4e+00	0.98	0.98	0.98	1093 [145]
PMID18329791:Higashikawa_et_al.2008	-0.01	0.99	7.1e-01-1.4e+00	0.94	0.94	0.94	1093 [145]
PMID25214461:Tuan_et_al.2014	-0.01	0.99	7.1e-01-1.4e+00	0.95	0.95	0.95	1093 [145]
PMID25744723:Schliekelman_et_al.2015	-0.01	0.99	7.2e-01-1.4e+00	0.96	0.96	0.96	1093 [145]
PMID28591712:Xiong_et_al.2017	-0.04	0.96	6.9e-01-1.3e+00	0.8	0.8	0.8	1093 [145]
PMID28030815:Sandsmark_et_al.2017	-0.06	0.95	6.8e-01-1.3e+00	0.74	0.74	0.74	1093 [145]
PMID29346386:Hollern_et_al.2018	-0.06	0.94	6.8e-01-1.3e+00	0.73	0.73	0.73	1093 [145]
PMID29462126:Remšík_et_al.2018	-0.06	0.94	6.8e-01-1.3e+00	0.73	0.73	0.73	1093 [145]
PMID29228692:Choi_et_al.2017	-0.13	0.88	6.3e-01-1.2e+00	0.44	0.44	0.44	1093 [145]
PMID29293502:Koplev_et_al.2018	-0.13	0.88	6.3e-01-1.2e+00	0.44	0.44	0.44	1093 [145]
PMID21177063:Iseri_et_al.2011	-0.14	0.87	6.3e-01-1.2e+00	0.4	0.4	0.4	1093 [145]
PMID29229854:Doherty_et_al.2017	-0.14	0.87	6.3e-01-1.2e+00	0.4	0.4	0.4	1093 [145]
PMID21139809:Sethi_et_al.2011	-0.15	0.86	6.2e-01-1.2e+00	0.38	0.38	0.38	1093 [145]
PMID23027626:Becker-Santos_et_al.2012	-0.19	0.83	6e-01-1.2e+00	0.27	0.27	0.27	1093 [145]
PMID23091115:Byers_et_al.2013	-0.19	0.83	6e-01-1.1e+00	0.25	0.25	0.25	1093 [145]
PMID23280481:Chen_et_al.2013	-0.19	0.83	6e-01-1.2e+00	0.26	0.26	0.26	1093 [145]
PMID25975820:Cursons_et_al.2015	-0.21	0.81	5.8e-01-1.1e+00	0.2	0.2	0.2	1093 [145]
PMID23950932:Voon_et_al.2013	-0.27	0.76	5.5e-01-1.1e+00	0.11	0.11	0.11	1093 [145]
PMID26020648:Grosse-Wilde_et_al.2015	-0.29	0.75	5.4e-01-1e+00	0.081	0.082	0.081	1093 [145]
PMID26123483:Soundararajan_et_al.2015	-0.29	0.75	5.4e-01-1e+00	0.086	0.087	0.086	1093 [145]
PMID27048287:Roudi_et_al.2016	-0.37	0.69	5e-01-9.6e-01	0.028	0.029	0.028	1093 [145]
PMID17875706:Andarawewa_et_al.2007	-0.38	0.68	4.9e-01-9.5e-01	0.023	0.024	0.023	1093 [145]
